# Supplementary material for: Real-life experience with personally familiar faces enhances discrimination based on global information
Source: PeerJ. 2016 Jan 4;4:e1465. doi: 10.7717/peerj.1465 (PMC4741065; doi:10.7717/peerj.1465)
Supplement: Supplemental Information 1 [file peerj-04-1465-s002.xlsx]

## Sheet: rawData
group	familiarity	subject	trial	condition	accuracy	RT	minLim	maxLim	outlier
experimental	familiar	1	42	blur_50	1	662	375.768	1193.08	0
experimental	familiar	1	43	blur_50	1	930	375.768	1193.08	0
experimental	familiar	1	44	blur_50	1	1062	375.768	1193.08	0
experimental	familiar	1	45	blur_50	1	729	375.768	1193.08	0
experimental	familiar	1	46	blur_50	1	596	375.768	1193.08	0
experimental	familiar	1	47	blur_50	1	829	375.768	1193.08	0
experimental	familiar	1	48	blur_50	1	1080	375.768	1193.08	0
experimental	familiar	1	49	blur_50	1	1013	375.768	1193.08	0
experimental	familiar	1	50	blur_50	1	1029	375.768	1193.08	0
experimental	familiar	1	51	blur_50	1	996	375.768	1193.08	0
experimental	familiar	1	52	blur_50	1	795	375.768	1193.08	0
experimental	familiar	1	53	blur_50	1	829	375.768	1193.08	0
experimental	familiar	1	54	blur_50	1	662	375.768	1193.08	0
experimental	familiar	1	56	blur_50	1	729	375.768	1193.08	0
experimental	familiar	1	57	blur_50	0	696	375.768	1193.08	0
experimental	familiar	1	58	blur_50	1	929	375.768	1193.08	0
experimental	familiar	1	59	blur_50	1	729	375.768	1193.08	0
experimental	familiar	1	60	blur_50	1	679	375.768	1193.08	0
experimental	familiar	1	61	blur_50	1	595	375.768	1193.08	0
experimental	familiar	1	62	blur_50	1	629	375.768	1193.08	0
experimental	familiar	1	63	blur_50	1	562	375.768	1193.08	0
experimental	familiar	1	64	blur_50	1	662	375.768	1193.08	0
experimental	familiar	1	65	blur_50	1	645	375.768	1193.08	0
experimental	familiar	1	66	blur_50	1	912	375.768	1193.08	0
experimental	familiar	1	67	blur_50	1	696	375.768	1193.08	0
experimental	familiar	1	68	blur_50	1	579	375.768	1193.08	0
experimental	familiar	1	69	blur_50	1	695	375.768	1193.08	0
experimental	familiar	1	70	blur_50	1	696	375.768	1193.08	0
experimental	familiar	1	71	blur_50	1	646	375.768	1193.08	0
experimental	familiar	1	73	blur_50	1	696	375.768	1193.08	0
experimental	familiar	1	74	blur_50	1	578	375.768	1193.08	0
experimental	familiar	1	75	blur_50	1	696	375.768	1193.08	0
experimental	familiar	1	76	blur_50	1	629	375.768	1193.08	0
experimental	familiar	1	77	blur_50	1	779	375.768	1193.08	0
experimental	familiar	1	78	blur_50	1	679	375.768	1193.08	0
experimental	familiar	1	79	blur_50	1	478	375.768	1193.08	0
experimental	familiar	1	80	blur_50	1	729	375.768	1193.08	0
experimental	familiar	1	81	full_20	1	729	399.258	1454.89	0
experimental	familiar	1	82	full_20	1	713	399.258	1454.89	0
experimental	familiar	1	83	full_20	1	796	399.258	1454.89	0
experimental	familiar	1	84	full_20	1	862	399.258	1454.89	0
experimental	familiar	1	85	full_20	1	729	399.258	1454.89	0
experimental	familiar	1	86	full_20	1	613	399.258	1454.89	0
experimental	familiar	1	87	full_20	1	646	399.258	1454.89	0
experimental	familiar	1	88	full_20	1	512	399.258	1454.89	0
experimental	familiar	1	89	full_20	1	879	399.258	1454.89	0
experimental	familiar	1	90	full_20	1	1363	399.258	1454.89	0
experimental	familiar	1	91	full_20	0	595	399.258	1454.89	0
experimental	familiar	1	92	full_20	0	1196	399.258	1454.89	0
experimental	familiar	1	93	full_20	1	896	399.258	1454.89	0
experimental	familiar	1	94	full_20	1	1346	399.258	1454.89	0
experimental	familiar	1	95	full_20	1	779	399.258	1454.89	0
experimental	familiar	1	96	full_20	1	612	399.258	1454.89	0
experimental	familiar	1	98	full_20	0	896	399.258	1454.89	0
experimental	familiar	1	99	full_20	1	1147	399.258	1454.89	0
experimental	familiar	1	100	full_20	1	913	399.258	1454.89	0
experimental	familiar	1	101	full_20	0	829	399.258	1454.89	0
experimental	familiar	1	102	full_20	1	695	399.258	1454.89	0
experimental	familiar	1	103	full_20	1	1362	399.258	1454.89	0
experimental	familiar	1	104	full_20	1	729	399.258	1454.89	0
experimental	familiar	1	105	full_20	0	1063	399.258	1454.89	0
experimental	familiar	1	106	full_20	1	695	399.258	1454.89	0
experimental	familiar	1	107	full_20	0	880	399.258	1454.89	0
experimental	familiar	1	108	full_20	1	1396	399.258	1454.89	0
experimental	familiar	1	110	full_20	0	1096	399.258	1454.89	0
experimental	familiar	1	111	full_20	0	896	399.258	1454.89	0
experimental	familiar	1	112	full_20	1	846	399.258	1454.89	0
experimental	familiar	1	113	full_20	0	946	399.258	1454.89	0
experimental	familiar	1	114	full_20	0	1213	399.258	1454.89	0
experimental	familiar	1	115	full_20	1	1030	399.258	1454.89	0
experimental	familiar	1	116	full_20	1	679	399.258	1454.89	0
experimental	familiar	1	117	full_20	0	912	399.258	1454.89	0
experimental	familiar	1	118	full_20	1	762	399.258	1454.89	0
experimental	familiar	1	119	full_20	1	746	399.258	1454.89	0
experimental	familiar	1	120	full_20	1	1113	399.258	1454.89	0
experimental	familiar	1	1	full_50	1	680	494.225	813.975	0
experimental	familiar	1	2	full_50	1	746	494.225	813.975	0
experimental	familiar	1	3	full_50	1	746	494.225	813.975	0
experimental	familiar	1	4	full_50	1	763	494.225	813.975	0
experimental	familiar	1	5	full_50	1	663	494.225	813.975	0
experimental	familiar	1	6	full_50	1	679	494.225	813.975	0
experimental	familiar	1	7	full_50	1	612	494.225	813.975	0
experimental	familiar	1	8	full_50	1	796	494.225	813.975	0
experimental	familiar	1	9	full_50	1	596	494.225	813.975	0
experimental	familiar	1	10	full_50	1	646	494.225	813.975	0
experimental	familiar	1	11	full_50	1	696	494.225	813.975	0
experimental	familiar	1	12	full_50	1	646	494.225	813.975	0
experimental	familiar	1	13	full_50	1	746	494.225	813.975	0
experimental	familiar	1	14	full_50	1	646	494.225	813.975	0
experimental	familiar	1	15	full_50	1	762	494.225	813.975	0
experimental	familiar	1	16	full_50	1	812	494.225	813.975	0
experimental	familiar	1	17	full_50	1	529	494.225	813.975	0
experimental	familiar	1	18	full_50	1	579	494.225	813.975	0
experimental	familiar	1	19	full_50	1	645	494.225	813.975	0
experimental	familiar	1	20	full_50	1	663	494.225	813.975	0
experimental	familiar	1	21	full_50	1	646	494.225	813.975	0
experimental	familiar	1	22	full_50	1	545	494.225	813.975	0
experimental	familiar	1	23	full_50	1	596	494.225	813.975	0
experimental	familiar	1	24	full_50	1	529	494.225	813.975	0
experimental	familiar	1	25	full_50	1	526	494.225	813.975	0
experimental	familiar	1	26	full_50	1	663	494.225	813.975	0
experimental	familiar	1	27	full_50	1	629	494.225	813.975	0
experimental	familiar	1	28	full_50	1	645	494.225	813.975	0
experimental	familiar	1	29	full_50	1	612	494.225	813.975	0
experimental	familiar	1	30	full_50	1	615	494.225	813.975	0
experimental	familiar	1	31	full_50	1	579	494.225	813.975	0
experimental	familiar	1	32	full_50	1	562	494.225	813.975	0
experimental	familiar	1	33	full_50	1	596	494.225	813.975	0
experimental	familiar	1	34	full_50	1	729	494.225	813.975	0
experimental	familiar	1	35	full_50	1	646	494.225	813.975	0
experimental	familiar	1	36	full_50	1	612	494.225	813.975	0
experimental	familiar	1	37	full_50	1	696	494.225	813.975	0
experimental	familiar	1	38	full_50	1	612	494.225	813.975	0
experimental	familiar	1	39	full_50	1	612	494.225	813.975	0
experimental	unfamiliar	1	41	blur_50	1	896	531.879	1122.87	0
experimental	unfamiliar	1	42	blur_50	0	695	531.879	1122.87	0
experimental	unfamiliar	1	44	blur_50	1	812	531.879	1122.87	0
experimental	unfamiliar	1	45	blur_50	1	763	531.879	1122.87	0
experimental	unfamiliar	1	46	blur_50	1	946	531.879	1122.87	0
experimental	unfamiliar	1	47	blur_50	0	763	531.879	1122.87	0
experimental	unfamiliar	1	48	blur_50	1	863	531.879	1122.87	0
experimental	unfamiliar	1	49	blur_50	0	896	531.879	1122.87	0
experimental	unfamiliar	1	50	blur_50	1	813	531.879	1122.87	0
experimental	unfamiliar	1	51	blur_50	1	695	531.879	1122.87	0
experimental	unfamiliar	1	52	blur_50	1	762	531.879	1122.87	0
experimental	unfamiliar	1	53	blur_50	0	1046	531.879	1122.87	0
experimental	unfamiliar	1	54	blur_50	1	829	531.879	1122.87	0
experimental	unfamiliar	1	55	blur_50	1	1112	531.879	1122.87	0
experimental	unfamiliar	1	56	blur_50	1	913	531.879	1122.87	0
experimental	unfamiliar	1	57	blur_50	1	1012	531.879	1122.87	0
experimental	unfamiliar	1	58	blur_50	1	779	531.879	1122.87	0
experimental	unfamiliar	1	59	blur_50	1	746	531.879	1122.87	0
experimental	unfamiliar	1	60	blur_50	1	863	531.879	1122.87	0
experimental	unfamiliar	1	61	blur_50	1	612	531.879	1122.87	0
experimental	unfamiliar	1	62	blur_50	1	712	531.879	1122.87	0
experimental	unfamiliar	1	63	blur_50	1	846	531.879	1122.87	0
experimental	unfamiliar	1	64	blur_50	0	829	531.879	1122.87	0
experimental	unfamiliar	1	65	blur_50	1	696	531.879	1122.87	0
experimental	unfamiliar	1	66	blur_50	0	779	531.879	1122.87	0
experimental	unfamiliar	1	67	blur_50	1	628	531.879	1122.87	0
experimental	unfamiliar	1	68	blur_50	1	729	531.879	1122.87	0
experimental	unfamiliar	1	69	blur_50	1	746	531.879	1122.87	0
experimental	unfamiliar	1	70	blur_50	1	696	531.879	1122.87	0
experimental	unfamiliar	1	71	blur_50	1	795	531.879	1122.87	0
experimental	unfamiliar	1	72	blur_50	0	946	531.879	1122.87	0
experimental	unfamiliar	1	73	blur_50	1	729	531.879	1122.87	0
experimental	unfamiliar	1	75	blur_50	0	796	531.879	1122.87	0
experimental	unfamiliar	1	76	blur_50	0	696	531.879	1122.87	0
experimental	unfamiliar	1	77	blur_50	1	862	531.879	1122.87	0
experimental	unfamiliar	1	78	blur_50	1	846	531.879	1122.87	0
experimental	unfamiliar	1	79	blur_50	1	662	531.879	1122.87	0
experimental	unfamiliar	1	80	blur_50	1	778	531.879	1122.87	0
experimental	unfamiliar	1	81	full_20	1	746	484.345	1380.55	0
experimental	unfamiliar	1	82	full_20	1	929	484.345	1380.55	0
experimental	unfamiliar	1	83	full_20	1	896	484.345	1380.55	0
experimental	unfamiliar	1	84	full_20	0	845	484.345	1380.55	0
experimental	unfamiliar	1	85	full_20	1	746	484.345	1380.55	0
experimental	unfamiliar	1	86	full_20	1	846	484.345	1380.55	0
experimental	unfamiliar	1	88	full_20	1	1012	484.345	1380.55	0
experimental	unfamiliar	1	89	full_20	0	1213	484.345	1380.55	0
experimental	unfamiliar	1	90	full_20	1	896	484.345	1380.55	0
experimental	unfamiliar	1	91	full_20	0	1280	484.345	1380.55	0
experimental	unfamiliar	1	92	full_20	1	946	484.345	1380.55	0
experimental	unfamiliar	1	93	full_20	1	862	484.345	1380.55	0
experimental	unfamiliar	1	94	full_20	1	659	484.345	1380.55	0
experimental	unfamiliar	1	95	full_20	1	779	484.345	1380.55	0
experimental	unfamiliar	1	96	full_20	1	795	484.345	1380.55	0
experimental	unfamiliar	1	97	full_20	1	896	484.345	1380.55	0
experimental	unfamiliar	1	98	full_20	1	912	484.345	1380.55	0
experimental	unfamiliar	1	99	full_20	1	729	484.345	1380.55	0
experimental	unfamiliar	1	100	full_20	1	1030	484.345	1380.55	0
experimental	unfamiliar	1	101	full_20	1	1363	484.345	1380.55	0
experimental	unfamiliar	1	102	full_20	1	1063	484.345	1380.55	0
experimental	unfamiliar	1	103	full_20	1	829	484.345	1380.55	0
experimental	unfamiliar	1	104	full_20	1	712	484.345	1380.55	0
experimental	unfamiliar	1	105	full_20	1	780	484.345	1380.55	0
experimental	unfamiliar	1	106	full_20	1	712	484.345	1380.55	0
experimental	unfamiliar	1	107	full_20	0	1129	484.345	1380.55	0
experimental	unfamiliar	1	108	full_20	1	713	484.345	1380.55	0
experimental	unfamiliar	1	109	full_20	1	662	484.345	1380.55	0
experimental	unfamiliar	1	110	full_20	1	1129	484.345	1380.55	0
experimental	unfamiliar	1	111	full_20	1	729	484.345	1380.55	0
experimental	unfamiliar	1	112	full_20	1	879	484.345	1380.55	0
experimental	unfamiliar	1	113	full_20	1	980	484.345	1380.55	0
experimental	unfamiliar	1	114	full_20	1	1296	484.345	1380.55	0
experimental	unfamiliar	1	115	full_20	1	696	484.345	1380.55	0
experimental	unfamiliar	1	116	full_20	1	962	484.345	1380.55	0
experimental	unfamiliar	1	117	full_20	0	1279	484.345	1380.55	0
experimental	unfamiliar	1	118	full_20	1	846	484.345	1380.55	0
experimental	unfamiliar	1	120	full_20	1	646	484.345	1380.55	0
experimental	unfamiliar	1	2	full_50	1	980	470.677	1046.22	0
experimental	unfamiliar	1	3	full_50	1	663	470.677	1046.22	0
experimental	unfamiliar	1	4	full_50	1	596	470.677	1046.22	0
experimental	unfamiliar	1	5	full_50	1	730	470.677	1046.22	0
experimental	unfamiliar	1	6	full_50	1	679	470.677	1046.22	0
experimental	unfamiliar	1	7	full_50	1	579	470.677	1046.22	0
experimental	unfamiliar	1	8	full_50	1	730	470.677	1046.22	0
experimental	unfamiliar	1	9	full_50	1	746	470.677	1046.22	0
experimental	unfamiliar	1	11	full_50	0	746	470.677	1046.22	0
experimental	unfamiliar	1	12	full_50	1	729	470.677	1046.22	0
experimental	unfamiliar	1	13	full_50	0	796	470.677	1046.22	0
experimental	unfamiliar	1	14	full_50	1	579	470.677	1046.22	0
experimental	unfamiliar	1	15	full_50	1	630	470.677	1046.22	0
experimental	unfamiliar	1	16	full_50	1	512	470.677	1046.22	0
experimental	unfamiliar	1	17	full_50	1	612	470.677	1046.22	0
experimental	unfamiliar	1	18	full_50	1	696	470.677	1046.22	0
experimental	unfamiliar	1	19	full_50	0	613	470.677	1046.22	0
experimental	unfamiliar	1	20	full_50	1	796	470.677	1046.22	0
experimental	unfamiliar	1	21	full_50	1	596	470.677	1046.22	0
experimental	unfamiliar	1	22	full_50	0	913	470.677	1046.22	0
experimental	unfamiliar	1	23	full_50	1	780	470.677	1046.22	0
experimental	unfamiliar	1	24	full_50	1	696	470.677	1046.22	0
experimental	unfamiliar	1	25	full_50	1	762	470.677	1046.22	0
experimental	unfamiliar	1	26	full_50	1	845	470.677	1046.22	0
experimental	unfamiliar	1	27	full_50	1	729	470.677	1046.22	0
experimental	unfamiliar	1	28	full_50	1	812	470.677	1046.22	0
experimental	unfamiliar	1	30	full_50	1	646	470.677	1046.22	0
experimental	unfamiliar	1	31	full_50	1	646	470.677	1046.22	0
experimental	unfamiliar	1	32	full_50	1	713	470.677	1046.22	0
experimental	unfamiliar	1	33	full_50	1	846	470.677	1046.22	0
experimental	unfamiliar	1	34	full_50	1	812	470.677	1046.22	0
experimental	unfamiliar	1	35	full_50	1	595	470.677	1046.22	0
experimental	unfamiliar	1	36	full_50	1	879	470.677	1046.22	0
experimental	unfamiliar	1	37	full_50	1	879	470.677	1046.22	0
experimental	unfamiliar	1	38	full_50	1	829	470.677	1046.22	0
experimental	unfamiliar	1	39	full_50	1	896	470.677	1046.22	0
experimental	unfamiliar	1	40	full_50	0	780	470.677	1046.22	0
experimental	familiar	2	81	blur_50	1	879	215.775	1692.87	0
experimental	familiar	2	82	blur_50	1	929	215.775	1692.87	0
experimental	familiar	2	83	blur_50	1	930	215.775	1692.87	0
experimental	familiar	2	84	blur_50	1	1029	215.775	1692.87	0
experimental	familiar	2	85	blur_50	1	746	215.775	1692.87	0
experimental	familiar	2	86	blur_50	1	1263	215.775	1692.87	0
experimental	familiar	2	87	blur_50	0	863	215.775	1692.87	0
experimental	familiar	2	88	blur_50	0	1029	215.775	1692.87	0
experimental	familiar	2	89	blur_50	0	1279	215.775	1692.87	0
experimental	familiar	2	90	blur_50	1	846	215.775	1692.87	0
experimental	familiar	2	91	blur_50	1	813	215.775	1692.87	0
experimental	familiar	2	92	blur_50	0	962	215.775	1692.87	0
experimental	familiar	2	93	blur_50	1	830	215.775	1692.87	0
experimental	familiar	2	94	blur_50	1	579	215.775	1692.87	0
experimental	familiar	2	95	blur_50	1	829	215.775	1692.87	0
experimental	familiar	2	96	blur_50	0	813	215.775	1692.87	0
experimental	familiar	2	97	blur_50	1	779	215.775	1692.87	0
experimental	familiar	2	99	blur_50	1	863	215.775	1692.87	0
experimental	familiar	2	100	blur_50	1	896	215.775	1692.87	0
experimental	familiar	2	101	blur_50	1	696	215.775	1692.87	0
experimental	familiar	2	102	blur_50	1	896	215.775	1692.87	0
experimental	familiar	2	103	blur_50	1	796	215.775	1692.87	0
experimental	familiar	2	104	blur_50	1	1196	215.775	1692.87	0
experimental	familiar	2	105	blur_50	1	979	215.775	1692.87	0
experimental	familiar	2	106	blur_50	0	929	215.775	1692.87	0
experimental	familiar	2	107	blur_50	1	729	215.775	1692.87	0
experimental	familiar	2	108	blur_50	1	746	215.775	1692.87	0
experimental	familiar	2	109	blur_50	1	1212	215.775	1692.87	0
experimental	familiar	2	110	blur_50	1	963	215.775	1692.87	0
experimental	familiar	2	111	blur_50	0	746	215.775	1692.87	0
experimental	familiar	2	112	blur_50	0	912	215.775	1692.87	0
experimental	familiar	2	113	blur_50	0	1346	215.775	1692.87	0
experimental	familiar	2	114	blur_50	1	629	215.775	1692.87	0
experimental	familiar	2	115	blur_50	1	762	215.775	1692.87	0
experimental	familiar	2	116	blur_50	1	830	215.775	1692.87	0
experimental	familiar	2	117	blur_50	0	1030	215.775	1692.87	0
experimental	familiar	2	118	blur_50	1	946	215.775	1692.87	0
experimental	familiar	2	119	blur_50	1	712	215.775	1692.87	0
experimental	familiar	2	120	blur_50	0	996	215.775	1692.87	0
experimental	familiar	2	1	full_20	1	1330	374.734	1748.97	0
experimental	familiar	2	2	full_20	1	812	374.734	1748.97	0
experimental	familiar	2	3	full_20	0	862	374.734	1748.97	0
experimental	familiar	2	4	full_20	1	862	374.734	1748.97	0
experimental	familiar	2	5	full_20	0	1029	374.734	1748.97	0
experimental	familiar	2	6	full_20	0	1179	374.734	1748.97	0
experimental	familiar	2	7	full_20	1	1564	374.734	1748.97	0
experimental	familiar	2	8	full_20	1	1012	374.734	1748.97	0
experimental	familiar	2	9	full_20	0	1346	374.734	1748.97	0
experimental	familiar	2	11	full_20	0	1113	374.734	1748.97	0
experimental	familiar	2	12	full_20	1	1713	374.734	1748.97	0
experimental	familiar	2	13	full_20	0	962	374.734	1748.97	0
experimental	familiar	2	14	full_20	0	880	374.734	1748.97	0
experimental	familiar	2	15	full_20	0	812	374.734	1748.97	0
experimental	familiar	2	16	full_20	0	946	374.734	1748.97	0
experimental	familiar	2	17	full_20	1	1146	374.734	1748.97	0
experimental	familiar	2	18	full_20	1	1029	374.734	1748.97	0
experimental	familiar	2	19	full_20	0	1213	374.734	1748.97	0
experimental	familiar	2	20	full_20	0	1180	374.734	1748.97	0
experimental	familiar	2	21	full_20	0	1514	374.734	1748.97	0
experimental	familiar	2	22	full_20	1	1530	374.734	1748.97	0
experimental	familiar	2	23	full_20	0	1179	374.734	1748.97	0
experimental	familiar	2	24	full_20	1	829	374.734	1748.97	0
experimental	familiar	2	25	full_20	1	679	374.734	1748.97	0
experimental	familiar	2	26	full_20	0	1664	374.734	1748.97	0
experimental	familiar	2	27	full_20	1	912	374.734	1748.97	0
experimental	familiar	2	28	full_20	1	729	374.734	1748.97	0
experimental	familiar	2	29	full_20	1	796	374.734	1748.97	0
experimental	familiar	2	30	full_20	1	779	374.734	1748.97	0
experimental	familiar	2	31	full_20	1	1180	374.734	1748.97	0
experimental	familiar	2	32	full_20	0	946	374.734	1748.97	0
experimental	familiar	2	33	full_20	1	796	374.734	1748.97	0
experimental	familiar	2	34	full_20	1	946	374.734	1748.97	0
experimental	familiar	2	35	full_20	0	679	374.734	1748.97	0
experimental	familiar	2	36	full_20	1	1046	374.734	1748.97	0
experimental	familiar	2	37	full_20	1	779	374.734	1748.97	0
experimental	familiar	2	38	full_20	1	980	374.734	1748.97	0
experimental	familiar	2	39	full_20	0	1496	374.734	1748.97	0
experimental	familiar	2	41	full_50	1	863	527.1	1306.15	0
experimental	familiar	2	42	full_50	1	696	527.1	1306.15	0
experimental	familiar	2	43	full_50	1	980	527.1	1306.15	0
experimental	familiar	2	45	full_50	1	946	527.1	1306.15	0
experimental	familiar	2	46	full_50	1	996	527.1	1306.15	0
experimental	familiar	2	47	full_50	1	663	527.1	1306.15	0
experimental	familiar	2	48	full_50	1	629	527.1	1306.15	0
experimental	familiar	2	49	full_50	1	862	527.1	1306.15	0
experimental	familiar	2	50	full_50	1	1146	527.1	1306.15	0
experimental	familiar	2	51	full_50	1	962	527.1	1306.15	0
experimental	familiar	2	52	full_50	1	912	527.1	1306.15	0
experimental	familiar	2	53	full_50	1	762	527.1	1306.15	0
experimental	familiar	2	54	full_50	0	862	527.1	1306.15	0
experimental	familiar	2	55	full_50	1	862	527.1	1306.15	0
experimental	familiar	2	56	full_50	1	996	527.1	1306.15	0
experimental	familiar	2	57	full_50	1	729	527.1	1306.15	0
experimental	familiar	2	58	full_50	1	696	527.1	1306.15	0
experimental	familiar	2	59	full_50	1	712	527.1	1306.15	0
experimental	familiar	2	60	full_50	1	1063	527.1	1306.15	0
experimental	familiar	2	61	full_50	1	1029	527.1	1306.15	0
experimental	familiar	2	62	full_50	1	830	527.1	1306.15	0
experimental	familiar	2	63	full_50	1	1213	527.1	1306.15	0
experimental	familiar	2	64	full_50	1	1012	527.1	1306.15	0
experimental	familiar	2	65	full_50	1	829	527.1	1306.15	0
experimental	familiar	2	66	full_50	1	996	527.1	1306.15	0
experimental	familiar	2	67	full_50	1	1080	527.1	1306.15	0
experimental	familiar	2	68	full_50	1	812	527.1	1306.15	0
experimental	familiar	2	69	full_50	1	1029	527.1	1306.15	0
experimental	familiar	2	70	full_50	1	745	527.1	1306.15	0
experimental	familiar	2	71	full_50	1	980	527.1	1306.15	0
experimental	familiar	2	72	full_50	1	678	527.1	1306.15	0
experimental	familiar	2	73	full_50	1	862	527.1	1306.15	0
experimental	familiar	2	75	full_50	1	696	527.1	1306.15	0
experimental	familiar	2	76	full_50	1	712	527.1	1306.15	0
experimental	familiar	2	77	full_50	1	962	527.1	1306.15	0
experimental	familiar	2	78	full_50	1	695	527.1	1306.15	0
experimental	familiar	2	80	full_50	1	1113	527.1	1306.15	0
experimental	unfamiliar	2	81	blur_50	0	1230	261.136	1772.71	0
experimental	unfamiliar	2	82	blur_50	0	1229	261.136	1772.71	0
experimental	unfamiliar	2	83	blur_50	0	1129	261.136	1772.71	0
experimental	unfamiliar	2	85	blur_50	1	1079	261.136	1772.71	0
experimental	unfamiliar	2	86	blur_50	0	929	261.136	1772.71	0
experimental	unfamiliar	2	87	blur_50	0	979	261.136	1772.71	0
experimental	unfamiliar	2	88	blur_50	0	1113	261.136	1772.71	0
experimental	unfamiliar	2	89	blur_50	1	762	261.136	1772.71	0
experimental	unfamiliar	2	90	blur_50	1	1463	261.136	1772.71	0
experimental	unfamiliar	2	91	blur_50	1	880	261.136	1772.71	0
experimental	unfamiliar	2	92	blur_50	0	996	261.136	1772.71	0
experimental	unfamiliar	2	93	blur_50	0	729	261.136	1772.71	0
experimental	unfamiliar	2	94	blur_50	0	896	261.136	1772.71	0
experimental	unfamiliar	2	95	blur_50	1	913	261.136	1772.71	0
experimental	unfamiliar	2	96	blur_50	0	712	261.136	1772.71	0
experimental	unfamiliar	2	97	blur_50	0	1079	261.136	1772.71	0
experimental	unfamiliar	2	98	blur_50	1	1362	261.136	1772.71	0
experimental	unfamiliar	2	99	blur_50	0	830	261.136	1772.71	0
experimental	unfamiliar	2	100	blur_50	0	863	261.136	1772.71	0
experimental	unfamiliar	2	101	blur_50	1	779	261.136	1772.71	0
experimental	unfamiliar	2	102	blur_50	0	796	261.136	1772.71	0
experimental	unfamiliar	2	103	blur_50	1	746	261.136	1772.71	0
experimental	unfamiliar	2	104	blur_50	1	629	261.136	1772.71	0
experimental	unfamiliar	2	105	blur_50	1	896	261.136	1772.71	0
experimental	unfamiliar	2	106	blur_50	0	596	261.136	1772.71	0
experimental	unfamiliar	2	107	blur_50	1	613	261.136	1772.71	0
experimental	unfamiliar	2	108	blur_50	1	696	261.136	1772.71	0
experimental	unfamiliar	2	110	blur_50	1	795	261.136	1772.71	0
experimental	unfamiliar	2	111	blur_50	1	980	261.136	1772.71	0
experimental	unfamiliar	2	112	blur_50	0	979	261.136	1772.71	0
experimental	unfamiliar	2	113	blur_50	1	1263	261.136	1772.71	0
experimental	unfamiliar	2	114	blur_50	1	1063	261.136	1772.71	0
experimental	unfamiliar	2	115	blur_50	0	863	261.136	1772.71	0
experimental	unfamiliar	2	116	blur_50	0	1330	261.136	1772.71	0
experimental	unfamiliar	2	117	blur_50	1	879	261.136	1772.71	0
experimental	unfamiliar	2	118	blur_50	0	1497	261.136	1772.71	0
experimental	unfamiliar	2	119	blur_50	1	963	261.136	1772.71	0
experimental	unfamiliar	2	120	blur_50	1	546	261.136	1772.71	0
experimental	unfamiliar	2	1	full_20	1	929	372.888	1724.96	0
experimental	unfamiliar	2	2	full_20	0	1162	372.888	1724.96	0
experimental	unfamiliar	2	3	full_20	1	946	372.888	1724.96	0
experimental	unfamiliar	2	4	full_20	0	863	372.888	1724.96	0
experimental	unfamiliar	2	5	full_20	1	996	372.888	1724.96	0
experimental	unfamiliar	2	6	full_20	0	1212	372.888	1724.96	0
experimental	unfamiliar	2	7	full_20	1	996	372.888	1724.96	0
experimental	unfamiliar	2	8	full_20	0	1229	372.888	1724.96	0
experimental	unfamiliar	2	9	full_20	1	996	372.888	1724.96	0
experimental	unfamiliar	2	10	full_20	1	1330	372.888	1724.96	0
experimental	unfamiliar	2	11	full_20	1	912	372.888	1724.96	0
experimental	unfamiliar	2	12	full_20	0	1163	372.888	1724.96	0
experimental	unfamiliar	2	13	full_20	1	913	372.888	1724.96	0
experimental	unfamiliar	2	14	full_20	1	929	372.888	1724.96	0
experimental	unfamiliar	2	15	full_20	0	963	372.888	1724.96	0
experimental	unfamiliar	2	16	full_20	1	979	372.888	1724.96	0
experimental	unfamiliar	2	17	full_20	1	777	372.888	1724.96	0
experimental	unfamiliar	2	18	full_20	0	1430	372.888	1724.96	0
experimental	unfamiliar	2	19	full_20	1	979	372.888	1724.96	0
experimental	unfamiliar	2	20	full_20	1	896	372.888	1724.96	0
experimental	unfamiliar	2	21	full_20	1	779	372.888	1724.96	0
experimental	unfamiliar	2	22	full_20	1	946	372.888	1724.96	0
experimental	unfamiliar	2	23	full_20	1	896	372.888	1724.96	0
experimental	unfamiliar	2	24	full_20	0	1496	372.888	1724.96	0
experimental	unfamiliar	2	25	full_20	1	913	372.888	1724.96	0
experimental	unfamiliar	2	26	full_20	1	963	372.888	1724.96	0
experimental	unfamiliar	2	27	full_20	1	1079	372.888	1724.96	0
experimental	unfamiliar	2	29	full_20	0	946	372.888	1724.96	0
experimental	unfamiliar	2	30	full_20	1	679	372.888	1724.96	0
experimental	unfamiliar	2	31	full_20	0	763	372.888	1724.96	0
experimental	unfamiliar	2	32	full_20	0	1029	372.888	1724.96	0
experimental	unfamiliar	2	33	full_20	1	829	372.888	1724.96	0
experimental	unfamiliar	2	34	full_20	0	1080	372.888	1724.96	0
experimental	unfamiliar	2	35	full_20	1	1130	372.888	1724.96	0
experimental	unfamiliar	2	36	full_20	1	529	372.888	1724.96	0
experimental	unfamiliar	2	37	full_20	1	1246	372.888	1724.96	0
experimental	unfamiliar	2	38	full_20	0	1348	372.888	1724.96	0
experimental	unfamiliar	2	39	full_20	1	1013	372.888	1724.96	0
experimental	unfamiliar	2	40	full_20	1	946	372.888	1724.96	0
experimental	unfamiliar	2	41	full_50	1	1096	494.777	1486.42	0
experimental	unfamiliar	2	42	full_50	1	980	494.777	1486.42	0
experimental	unfamiliar	2	43	full_50	1	1280	494.777	1486.42	0
experimental	unfamiliar	2	44	full_50	1	1229	494.777	1486.42	0
experimental	unfamiliar	2	45	full_50	1	763	494.777	1486.42	0
experimental	unfamiliar	2	46	full_50	1	1463	494.777	1486.42	0
experimental	unfamiliar	2	47	full_50	0	962	494.777	1486.42	0
experimental	unfamiliar	2	48	full_50	1	946	494.777	1486.42	0
experimental	unfamiliar	2	49	full_50	1	779	494.777	1486.42	0
experimental	unfamiliar	2	50	full_50	1	1230	494.777	1486.42	0
experimental	unfamiliar	2	51	full_50	1	979	494.777	1486.42	0
experimental	unfamiliar	2	52	full_50	1	1013	494.777	1486.42	0
experimental	unfamiliar	2	53	full_50	0	1029	494.777	1486.42	0
experimental	unfamiliar	2	54	full_50	1	779	494.777	1486.42	0
experimental	unfamiliar	2	55	full_50	1	879	494.777	1486.42	0
experimental	unfamiliar	2	56	full_50	1	946	494.777	1486.42	0
experimental	unfamiliar	2	57	full_50	1	1013	494.777	1486.42	0
experimental	unfamiliar	2	58	full_50	1	896	494.777	1486.42	0
experimental	unfamiliar	2	59	full_50	1	980	494.777	1486.42	0
experimental	unfamiliar	2	60	full_50	1	1347	494.777	1486.42	0
experimental	unfamiliar	2	61	full_50	1	796	494.777	1486.42	0
experimental	unfamiliar	2	62	full_50	1	846	494.777	1486.42	0
experimental	unfamiliar	2	63	full_50	1	829	494.777	1486.42	0
experimental	unfamiliar	2	64	full_50	0	796	494.777	1486.42	0
experimental	unfamiliar	2	65	full_50	1	830	494.777	1486.42	0
experimental	unfamiliar	2	66	full_50	1	979	494.777	1486.42	0
experimental	unfamiliar	2	67	full_50	1	796	494.777	1486.42	0
experimental	unfamiliar	2	68	full_50	0	1347	494.777	1486.42	0
experimental	unfamiliar	2	70	full_50	1	696	494.777	1486.42	0
experimental	unfamiliar	2	71	full_50	0	962	494.777	1486.42	0
experimental	unfamiliar	2	72	full_50	1	912	494.777	1486.42	0
experimental	unfamiliar	2	73	full_50	1	862	494.777	1486.42	0
experimental	unfamiliar	2	74	full_50	0	1413	494.777	1486.42	0
experimental	unfamiliar	2	75	full_50	1	913	494.777	1486.42	0
experimental	unfamiliar	2	76	full_50	1	662	494.777	1486.42	0
experimental	unfamiliar	2	77	full_50	1	662	494.777	1486.42	0
experimental	unfamiliar	2	78	full_50	1	979	494.777	1486.42	0
experimental	unfamiliar	2	79	full_50	1	1012	494.777	1486.42	0
experimental	unfamiliar	2	80	full_50	1	846	494.777	1486.42	0
experimental	familiar	3	82	blur_50	0	913	-1671.36	4228.11	0
experimental	familiar	3	83	blur_50	1	913	-1671.36	4228.11	0
experimental	familiar	3	84	blur_50	1	796	-1671.36	4228.11	0
experimental	familiar	3	85	blur_50	1	846	-1671.36	4228.11	0
experimental	familiar	3	86	blur_50	0	863	-1671.36	4228.11	0
experimental	familiar	3	87	blur_50	1	1713	-1671.36	4228.11	0
experimental	familiar	3	88	blur_50	1	929	-1671.36	4228.11	0
experimental	familiar	3	89	blur_50	1	1096	-1671.36	4228.11	0
experimental	familiar	3	90	blur_50	1	1080	-1671.36	4228.11	0
experimental	familiar	3	91	blur_50	1	912	-1671.36	4228.11	0
experimental	familiar	3	92	blur_50	1	745	-1671.36	4228.11	0
experimental	familiar	3	93	blur_50	1	946	-1671.36	4228.11	0
experimental	familiar	3	94	blur_50	1	730	-1671.36	4228.11	0
experimental	familiar	3	95	blur_50	1	1246	-1671.36	4228.11	0
experimental	familiar	3	96	blur_50	1	846	-1671.36	4228.11	0
experimental	familiar	3	97	blur_50	1	1279	-1671.36	4228.11	0
experimental	familiar	3	98	blur_50	1	929	-1671.36	4228.11	0
experimental	familiar	3	99	blur_50	1	1063	-1671.36	4228.11	0
experimental	familiar	3	100	blur_50	1	712	-1671.36	4228.11	0
experimental	familiar	3	101	blur_50	0	1029	-1671.36	4228.11	0
experimental	familiar	3	102	blur_50	0	2164	-1671.36	4228.11	0
experimental	familiar	3	103	blur_50	1	779	-1671.36	4228.11	0
experimental	familiar	3	104	blur_50	1	2164	-1671.36	4228.11	0
experimental	familiar	3	105	blur_50	1	1814	-1671.36	4228.11	0
experimental	familiar	3	106	blur_50	1	1263	-1671.36	4228.11	0
experimental	familiar	3	107	blur_50	1	1129	-1671.36	4228.11	0
experimental	familiar	3	108	blur_50	1	880	-1671.36	4228.11	0
experimental	familiar	3	109	blur_50	1	813	-1671.36	4228.11	0
experimental	familiar	3	110	blur_50	1	1080	-1671.36	4228.11	0
experimental	familiar	3	111	blur_50	1	846	-1671.36	4228.11	0
experimental	familiar	3	112	blur_50	1	1546	-1671.36	4228.11	0
experimental	familiar	3	113	blur_50	1	796	-1671.36	4228.11	0
experimental	familiar	3	114	blur_50	1	1212	-1671.36	4228.11	0
experimental	familiar	3	115	blur_50	1	729	-1671.36	4228.11	0
experimental	familiar	3	116	blur_50	1	779	-1671.36	4228.11	0
experimental	familiar	3	117	blur_50	1	812	-1671.36	4228.11	0
experimental	familiar	3	118	blur_50	1	1180	-1671.36	4228.11	0
experimental	familiar	3	119	blur_50	1	663	-1671.36	4228.11	0
experimental	familiar	3	120	blur_50	1	812	-1671.36	4228.11	0
experimental	familiar	3	2	full_20	0	1896	-198.238	3583.24	0
experimental	familiar	3	3	full_20	1	1330	-198.238	3583.24	0
experimental	familiar	3	4	full_20	0	1863	-198.238	3583.24	0
experimental	familiar	3	5	full_20	0	3131	-198.238	3583.24	0
experimental	familiar	3	6	full_20	1	1414	-198.238	3583.24	0
experimental	familiar	3	7	full_20	1	1230	-198.238	3583.24	0
experimental	familiar	3	8	full_20	1	996	-198.238	3583.24	0
experimental	familiar	3	9	full_20	0	1463	-198.238	3583.24	0
experimental	familiar	3	10	full_20	0	1447	-198.238	3583.24	0
experimental	familiar	3	11	full_20	0	1012	-198.238	3583.24	0
experimental	familiar	3	12	full_20	0	1029	-198.238	3583.24	0
experimental	familiar	3	13	full_20	1	178	-198.238	3583.24	0
experimental	familiar	3	14	full_20	1	1313	-198.238	3583.24	0
experimental	familiar	3	15	full_20	1	3265	-198.238	3583.24	0
experimental	familiar	3	16	full_20	0	1247	-198.238	3583.24	0
experimental	familiar	3	17	full_20	1	1129	-198.238	3583.24	0
experimental	familiar	3	18	full_20	1	1563	-198.238	3583.24	0
experimental	familiar	3	19	full_20	1	1029	-198.238	3583.24	0
experimental	familiar	3	20	full_20	1	3149	-198.238	3583.24	0
experimental	familiar	3	21	full_20	0	912	-198.238	3583.24	0
experimental	familiar	3	22	full_20	1	2081	-198.238	3583.24	0
experimental	familiar	3	23	full_20	1	1179	-198.238	3583.24	0
experimental	familiar	3	24	full_20	0	3348	-198.238	3583.24	0
experimental	familiar	3	25	full_20	1	2831	-198.238	3583.24	0
experimental	familiar	3	26	full_20	0	1029	-198.238	3583.24	0
experimental	familiar	3	27	full_20	0	1814	-198.238	3583.24	0
experimental	familiar	3	28	full_20	1	1063	-198.238	3583.24	0
experimental	familiar	3	29	full_20	1	1013	-198.238	3583.24	0
experimental	familiar	3	30	full_20	0	2180	-198.238	3583.24	0
experimental	familiar	3	31	full_20	0	1947	-198.238	3583.24	0
experimental	familiar	3	32	full_20	0	1246	-198.238	3583.24	0
experimental	familiar	3	33	full_20	1	1063	-198.238	3583.24	0
experimental	familiar	3	34	full_20	1	1513	-198.238	3583.24	0
experimental	familiar	3	35	full_20	0	1964	-198.238	3583.24	0
experimental	familiar	3	36	full_20	0	1247	-198.238	3583.24	0
experimental	familiar	3	37	full_20	1	1546	-198.238	3583.24	0
experimental	familiar	3	38	full_20	0	2464	-198.238	3583.24	0
experimental	familiar	3	39	full_20	0	846	-198.238	3583.24	0
experimental	familiar	3	40	full_20	1	1330	-198.238	3583.24	0
experimental	familiar	3	42	full_50	1	779	50.8543	2072.85	0
experimental	familiar	3	43	full_50	1	996	50.8543	2072.85	0
experimental	familiar	3	44	full_50	1	1113	50.8543	2072.85	0
experimental	familiar	3	45	full_50	1	1830	50.8543	2072.85	0
experimental	familiar	3	46	full_50	1	896	50.8543	2072.85	0
experimental	familiar	3	47	full_50	1	712	50.8543	2072.85	0
experimental	familiar	3	48	full_50	1	963	50.8543	2072.85	0
experimental	familiar	3	49	full_50	1	896	50.8543	2072.85	0
experimental	familiar	3	50	full_50	1	846	50.8543	2072.85	0
experimental	familiar	3	51	full_50	1	863	50.8543	2072.85	0
experimental	familiar	3	52	full_50	1	646	50.8543	2072.85	0
experimental	familiar	3	53	full_50	1	746	50.8543	2072.85	0
experimental	familiar	3	54	full_50	1	746	50.8543	2072.85	0
experimental	familiar	3	55	full_50	1	796	50.8543	2072.85	0
experimental	familiar	3	56	full_50	1	1013	50.8543	2072.85	0
experimental	familiar	3	57	full_50	1	646	50.8543	2072.85	0
experimental	familiar	3	58	full_50	1	879	50.8543	2072.85	0
experimental	familiar	3	59	full_50	1	745	50.8543	2072.85	0
experimental	familiar	3	60	full_50	1	1913	50.8543	2072.85	0
experimental	familiar	3	61	full_50	1	996	50.8543	2072.85	0
experimental	familiar	3	62	full_50	1	1480	50.8543	2072.85	0
experimental	familiar	3	63	full_50	1	1213	50.8543	2072.85	0
experimental	familiar	3	64	full_50	1	1563	50.8543	2072.85	0
experimental	familiar	3	65	full_50	1	1096	50.8543	2072.85	0
experimental	familiar	3	66	full_50	1	478	50.8543	2072.85	0
experimental	familiar	3	67	full_50	1	979	50.8543	2072.85	0
experimental	familiar	3	68	full_50	1	1480	50.8543	2072.85	0
experimental	familiar	3	69	full_50	1	712	50.8543	2072.85	0
experimental	familiar	3	70	full_50	1	912	50.8543	2072.85	0
experimental	familiar	3	71	full_50	1	746	50.8543	2072.85	0
experimental	familiar	3	72	full_50	1	1046	50.8543	2072.85	0
experimental	familiar	3	73	full_50	1	1046	50.8543	2072.85	0
experimental	familiar	3	74	full_50	1	1146	50.8543	2072.85	0
experimental	familiar	3	75	full_50	1	863	50.8543	2072.85	0
experimental	familiar	3	76	full_50	1	729	50.8543	2072.85	0
experimental	familiar	3	77	full_50	1	1013	50.8543	2072.85	0
experimental	familiar	3	78	full_50	1	1012	50.8543	2072.85	0
experimental	familiar	3	79	full_50	1	879	50.8543	2072.85	0
experimental	familiar	3	80	full_50	0	1580	50.8543	2072.85	0
experimental	unfamiliar	3	81	blur_50	0	1179	113.125	1816.32	0
experimental	unfamiliar	3	82	blur_50	1	679	113.125	1816.32	0
experimental	unfamiliar	3	83	blur_50	1	1213	113.125	1816.32	0
experimental	unfamiliar	3	84	blur_50	1	862	113.125	1816.32	0
experimental	unfamiliar	3	85	blur_50	1	781	113.125	1816.32	0
experimental	unfamiliar	3	86	blur_50	0	1063	113.125	1816.32	0
experimental	unfamiliar	3	88	blur_50	0	997	113.125	1816.32	0
experimental	unfamiliar	3	89	blur_50	1	696	113.125	1816.32	0
experimental	unfamiliar	3	91	blur_50	1	712	113.125	1816.32	0
experimental	unfamiliar	3	92	blur_50	1	712	113.125	1816.32	0
experimental	unfamiliar	3	93	blur_50	1	412	113.125	1816.32	0
experimental	unfamiliar	3	94	blur_50	1	1780	113.125	1816.32	0
experimental	unfamiliar	3	95	blur_50	0	1346	113.125	1816.32	0
experimental	unfamiliar	3	96	blur_50	0	1263	113.125	1816.32	0
experimental	unfamiliar	3	97	blur_50	0	829	113.125	1816.32	0
experimental	unfamiliar	3	98	blur_50	0	1046	113.125	1816.32	0
experimental	unfamiliar	3	99	blur_50	1	1079	113.125	1816.32	0
experimental	unfamiliar	3	100	blur_50	1	763	113.125	1816.32	0
experimental	unfamiliar	3	101	blur_50	1	812	113.125	1816.32	0
experimental	unfamiliar	3	102	blur_50	0	696	113.125	1816.32	0
experimental	unfamiliar	3	103	blur_50	1	612	113.125	1816.32	0
experimental	unfamiliar	3	104	blur_50	1	979	113.125	1816.32	0
experimental	unfamiliar	3	105	blur_50	0	1096	113.125	1816.32	0
experimental	unfamiliar	3	106	blur_50	0	946	113.125	1816.32	0
experimental	unfamiliar	3	107	blur_50	0	1062	113.125	1816.32	0
experimental	unfamiliar	3	108	blur_50	0	663	113.125	1816.32	0
experimental	unfamiliar	3	109	blur_50	1	679	113.125	1816.32	0
experimental	unfamiliar	3	110	blur_50	0	746	113.125	1816.32	0
experimental	unfamiliar	3	111	blur_50	1	595	113.125	1816.32	0
experimental	unfamiliar	3	112	blur_50	0	1013	113.125	1816.32	0
experimental	unfamiliar	3	113	blur_50	1	713	113.125	1816.32	0
experimental	unfamiliar	3	114	blur_50	1	1196	113.125	1816.32	0
experimental	unfamiliar	3	115	blur_50	1	1163	113.125	1816.32	0
experimental	unfamiliar	3	116	blur_50	0	763	113.125	1816.32	0
experimental	unfamiliar	3	117	blur_50	1	646	113.125	1816.32	0
experimental	unfamiliar	3	118	blur_50	1	578	113.125	1816.32	0
experimental	unfamiliar	3	119	blur_50	1	829	113.125	1816.32	0
experimental	unfamiliar	3	120	blur_50	1	696	113.125	1816.32	0
experimental	unfamiliar	3	1	full_20	0	2214	417.644	2320.71	0
experimental	unfamiliar	3	2	full_20	0	1630	417.644	2320.71	0
experimental	unfamiliar	3	3	full_20	1	1047	417.644	2320.71	0
experimental	unfamiliar	3	4	full_20	1	846	417.644	2320.71	0
experimental	unfamiliar	3	5	full_20	1	1714	417.644	2320.71	0
experimental	unfamiliar	3	6	full_20	1	1444	417.644	2320.71	0
experimental	unfamiliar	3	7	full_20	0	1347	417.644	2320.71	0
experimental	unfamiliar	3	9	full_20	1	1230	417.644	2320.71	0
experimental	unfamiliar	3	10	full_20	1	1163	417.644	2320.71	0
experimental	unfamiliar	3	11	full_20	1	1913	417.644	2320.71	0
experimental	unfamiliar	3	12	full_20	1	1163	417.644	2320.71	0
experimental	unfamiliar	3	13	full_20	1	1146	417.644	2320.71	0
experimental	unfamiliar	3	14	full_20	1	1463	417.644	2320.71	0
experimental	unfamiliar	3	16	full_20	1	1013	417.644	2320.71	0
experimental	unfamiliar	3	17	full_20	0	1079	417.644	2320.71	0
experimental	unfamiliar	3	18	full_20	1	1429	417.644	2320.71	0
experimental	unfamiliar	3	19	full_20	0	1846	417.644	2320.71	0
experimental	unfamiliar	3	20	full_20	1	779	417.644	2320.71	0
experimental	unfamiliar	3	21	full_20	0	1413	417.644	2320.71	0
experimental	unfamiliar	3	22	full_20	1	1379	417.644	2320.71	0
experimental	unfamiliar	3	23	full_20	0	1080	417.644	2320.71	0
experimental	unfamiliar	3	24	full_20	1	979	417.644	2320.71	0
experimental	unfamiliar	3	25	full_20	0	1363	417.644	2320.71	0
experimental	unfamiliar	3	26	full_20	0	1497	417.644	2320.71	0
experimental	unfamiliar	3	27	full_20	0	896	417.644	2320.71	0
experimental	unfamiliar	3	28	full_20	0	1046	417.644	2320.71	0
experimental	unfamiliar	3	29	full_20	0	1963	417.644	2320.71	0
experimental	unfamiliar	3	30	full_20	1	1613	417.644	2320.71	0
experimental	unfamiliar	3	31	full_20	0	1663	417.644	2320.71	0
experimental	unfamiliar	3	32	full_20	0	1697	417.644	2320.71	0
experimental	unfamiliar	3	33	full_20	1	1731	417.644	2320.71	0
experimental	unfamiliar	3	34	full_20	0	863	417.644	2320.71	0
experimental	unfamiliar	3	35	full_20	1	913	417.644	2320.71	0
experimental	unfamiliar	3	36	full_20	1	1363	417.644	2320.71	0
experimental	unfamiliar	3	37	full_20	0	1997	417.644	2320.71	0
experimental	unfamiliar	3	38	full_20	0	1129	417.644	2320.71	0
experimental	unfamiliar	3	39	full_20	0	1363	417.644	2320.71	0
experimental	unfamiliar	3	40	full_20	0	1363	417.644	2320.71	0
experimental	unfamiliar	3	41	full_50	1	1129	314.103	1729.4	0
experimental	unfamiliar	3	43	full_50	0	912	314.103	1729.4	0
experimental	unfamiliar	3	44	full_50	1	712	314.103	1729.4	0
experimental	unfamiliar	3	45	full_50	1	829	314.103	1729.4	0
experimental	unfamiliar	3	46	full_50	1	695	314.103	1729.4	0
experimental	unfamiliar	3	47	full_50	1	879	314.103	1729.4	0
experimental	unfamiliar	3	48	full_50	0	662	314.103	1729.4	0
experimental	unfamiliar	3	49	full_50	0	1029	314.103	1729.4	0
experimental	unfamiliar	3	50	full_50	1	1480	314.103	1729.4	0
experimental	unfamiliar	3	51	full_50	1	1163	314.103	1729.4	0
experimental	unfamiliar	3	52	full_50	1	796	314.103	1729.4	0
experimental	unfamiliar	3	54	full_50	1	762	314.103	1729.4	0
experimental	unfamiliar	3	55	full_50	1	1580	314.103	1729.4	0
experimental	unfamiliar	3	56	full_50	1	1063	314.103	1729.4	0
experimental	unfamiliar	3	57	full_50	1	979	314.103	1729.4	0
experimental	unfamiliar	3	59	full_50	1	879	314.103	1729.4	0
experimental	unfamiliar	3	60	full_50	0	1430	314.103	1729.4	0
experimental	unfamiliar	3	61	full_50	1	1396	314.103	1729.4	0
experimental	unfamiliar	3	62	full_50	1	929	314.103	1729.4	0
experimental	unfamiliar	3	63	full_50	1	1196	314.103	1729.4	0
experimental	unfamiliar	3	64	full_50	0	945	314.103	1729.4	0
experimental	unfamiliar	3	65	full_50	1	1230	314.103	1729.4	0
experimental	unfamiliar	3	66	full_50	1	845	314.103	1729.4	0
experimental	unfamiliar	3	67	full_50	1	646	314.103	1729.4	0
experimental	unfamiliar	3	68	full_50	1	763	314.103	1729.4	0
experimental	unfamiliar	3	69	full_50	1	1246	314.103	1729.4	0
experimental	unfamiliar	3	70	full_50	1	829	314.103	1729.4	0
experimental	unfamiliar	3	71	full_50	1	946	314.103	1729.4	0
experimental	unfamiliar	3	72	full_50	1	679	314.103	1729.4	0
experimental	unfamiliar	3	73	full_50	1	579	314.103	1729.4	0
experimental	unfamiliar	3	74	full_50	1	696	314.103	1729.4	0
experimental	unfamiliar	3	75	full_50	1	963	314.103	1729.4	0
experimental	unfamiliar	3	76	full_50	1	712	314.103	1729.4	0
experimental	unfamiliar	3	77	full_50	1	1229	314.103	1729.4	0
experimental	unfamiliar	3	78	full_50	1	963	314.103	1729.4	0
experimental	unfamiliar	3	79	full_50	1	696	314.103	1729.4	0
experimental	unfamiliar	3	80	full_50	1	762	314.103	1729.4	0
experimental	familiar	4	81	blur_50	1	763	399.78	1322.32	0
experimental	familiar	4	82	blur_50	1	579	399.78	1322.32	0
experimental	familiar	4	83	blur_50	1	762	399.78	1322.32	0
experimental	familiar	4	84	blur_50	1	1263	399.78	1322.32	0
experimental	familiar	4	85	blur_50	1	730	399.78	1322.32	0
experimental	familiar	4	86	blur_50	1	746	399.78	1322.32	0
experimental	familiar	4	87	blur_50	0	780	399.78	1322.32	0
experimental	familiar	4	88	blur_50	0	796	399.78	1322.32	0
experimental	familiar	4	89	blur_50	1	896	399.78	1322.32	0
experimental	familiar	4	90	blur_50	1	929	399.78	1322.32	0
experimental	familiar	4	91	blur_50	1	813	399.78	1322.32	0
experimental	familiar	4	92	blur_50	1	1146	399.78	1322.32	0
experimental	familiar	4	93	blur_50	1	713	399.78	1322.32	0
experimental	familiar	4	94	blur_50	1	1012	399.78	1322.32	0
experimental	familiar	4	95	blur_50	1	1080	399.78	1322.32	0
experimental	familiar	4	96	blur_50	1	913	399.78	1322.32	0
experimental	familiar	4	97	blur_50	1	896	399.78	1322.32	0
experimental	familiar	4	98	blur_50	1	813	399.78	1322.32	0
experimental	familiar	4	99	blur_50	1	846	399.78	1322.32	0
experimental	familiar	4	100	blur_50	1	680	399.78	1322.32	0
experimental	familiar	4	101	blur_50	1	712	399.78	1322.32	0
experimental	familiar	4	102	blur_50	1	663	399.78	1322.32	0
experimental	familiar	4	103	blur_50	1	696	399.78	1322.32	0
experimental	familiar	4	104	blur_50	1	579	399.78	1322.32	0
experimental	familiar	4	105	blur_50	1	495	399.78	1322.32	0
experimental	familiar	4	106	blur_50	0	779	399.78	1322.32	0
experimental	familiar	4	107	blur_50	0	546	399.78	1322.32	0
experimental	familiar	4	108	blur_50	1	847	399.78	1322.32	0
experimental	familiar	4	109	blur_50	1	1179	399.78	1322.32	0
experimental	familiar	4	110	blur_50	0	1163	399.78	1322.32	0
experimental	familiar	4	111	blur_50	1	880	399.78	1322.32	0
experimental	familiar	4	112	blur_50	1	896	399.78	1322.32	0
experimental	familiar	4	113	blur_50	1	997	399.78	1322.32	0
experimental	familiar	4	114	blur_50	1	713	399.78	1322.32	0
experimental	familiar	4	115	blur_50	1	779	399.78	1322.32	0
experimental	familiar	4	116	blur_50	0	913	399.78	1322.32	0
experimental	familiar	4	117	blur_50	1	896	399.78	1322.32	0
experimental	familiar	4	119	blur_50	1	996	399.78	1322.32	0
experimental	familiar	4	120	blur_50	1	763	399.78	1322.32	0
experimental	familiar	4	41	full_20	1	1012	189.745	1595.06	0
experimental	familiar	4	42	full_20	1	896	189.745	1595.06	0
experimental	familiar	4	43	full_20	1	779	189.745	1595.06	0
experimental	familiar	4	44	full_20	1	1213	189.745	1595.06	0
experimental	familiar	4	45	full_20	0	1480	189.745	1595.06	0
experimental	familiar	4	46	full_20	1	696	189.745	1595.06	0
experimental	familiar	4	47	full_20	1	1063	189.745	1595.06	0
experimental	familiar	4	48	full_20	1	663	189.745	1595.06	0
experimental	familiar	4	49	full_20	1	763	189.745	1595.06	0
experimental	familiar	4	50	full_20	1	929	189.745	1595.06	0
experimental	familiar	4	51	full_20	1	713	189.745	1595.06	0
experimental	familiar	4	52	full_20	1	713	189.745	1595.06	0
experimental	familiar	4	53	full_20	0	945	189.745	1595.06	0
experimental	familiar	4	54	full_20	1	695	189.745	1595.06	0
experimental	familiar	4	55	full_20	0	645	189.745	1595.06	0
experimental	familiar	4	56	full_20	1	679	189.745	1595.06	0
experimental	familiar	4	57	full_20	0	846	189.745	1595.06	0
experimental	familiar	4	58	full_20	0	712	189.745	1595.06	0
experimental	familiar	4	59	full_20	1	779	189.745	1595.06	0
experimental	familiar	4	60	full_20	1	576	189.745	1595.06	0
experimental	familiar	4	61	full_20	0	695	189.745	1595.06	0
experimental	familiar	4	62	full_20	1	729	189.745	1595.06	0
experimental	familiar	4	63	full_20	0	1129	189.745	1595.06	0
experimental	familiar	4	64	full_20	0	929	189.745	1595.06	0
experimental	familiar	4	65	full_20	0	1180	189.745	1595.06	0
experimental	familiar	4	66	full_20	1	729	189.745	1595.06	0
experimental	familiar	4	67	full_20	1	746	189.745	1595.06	0
experimental	familiar	4	68	full_20	1	646	189.745	1595.06	0
experimental	familiar	4	71	full_20	0	962	189.745	1595.06	0
experimental	familiar	4	72	full_20	0	863	189.745	1595.06	0
experimental	familiar	4	73	full_20	1	529	189.745	1595.06	0
experimental	familiar	4	74	full_20	1	1012	189.745	1595.06	0
experimental	familiar	4	75	full_20	1	662	189.745	1595.06	0
experimental	familiar	4	76	full_20	1	746	189.745	1595.06	0
experimental	familiar	4	77	full_20	1	746	189.745	1595.06	0
experimental	familiar	4	78	full_20	1	695	189.745	1595.06	0
experimental	familiar	4	79	full_20	1	795	189.745	1595.06	0
experimental	familiar	4	80	full_20	1	946	189.745	1595.06	0
experimental	familiar	4	1	full_50	1	1063	540.012	1346.89	0
experimental	familiar	4	2	full_50	1	996	540.012	1346.89	0
experimental	familiar	4	3	full_50	1	1013	540.012	1346.89	0
experimental	familiar	4	4	full_50	1	1279	540.012	1346.89	0
experimental	familiar	4	5	full_50	1	729	540.012	1346.89	0
experimental	familiar	4	6	full_50	1	796	540.012	1346.89	0
experimental	familiar	4	7	full_50	1	729	540.012	1346.89	0
experimental	familiar	4	8	full_50	1	746	540.012	1346.89	0
experimental	familiar	4	9	full_50	1	863	540.012	1346.89	0
experimental	familiar	4	10	full_50	1	863	540.012	1346.89	0
experimental	familiar	4	11	full_50	1	880	540.012	1346.89	0
experimental	familiar	4	12	full_50	1	946	540.012	1346.89	0
experimental	familiar	4	13	full_50	1	996	540.012	1346.89	0
experimental	familiar	4	14	full_50	1	813	540.012	1346.89	0
experimental	familiar	4	15	full_50	1	929	540.012	1346.89	0
experimental	familiar	4	16	full_50	1	913	540.012	1346.89	0
experimental	familiar	4	17	full_50	1	1097	540.012	1346.89	0
experimental	familiar	4	18	full_50	1	996	540.012	1346.89	0
experimental	familiar	4	20	full_50	1	1113	540.012	1346.89	0
experimental	familiar	4	21	full_50	1	1013	540.012	1346.89	0
experimental	familiar	4	22	full_50	1	946	540.012	1346.89	0
experimental	familiar	4	24	full_50	1	779	540.012	1346.89	0
experimental	familiar	4	26	full_50	1	1029	540.012	1346.89	0
experimental	familiar	4	27	full_50	1	696	540.012	1346.89	0
experimental	familiar	4	28	full_50	1	678	540.012	1346.89	0
experimental	familiar	4	29	full_50	1	895	540.012	1346.89	0
experimental	familiar	4	30	full_50	1	813	540.012	1346.89	0
experimental	familiar	4	31	full_50	1	1180	540.012	1346.89	0
experimental	familiar	4	32	full_50	1	829	540.012	1346.89	0
experimental	familiar	4	33	full_50	1	796	540.012	1346.89	0
experimental	familiar	4	34	full_50	1	762	540.012	1346.89	0
experimental	familiar	4	35	full_50	1	842	540.012	1346.89	0
experimental	familiar	4	36	full_50	1	764	540.012	1346.89	0
experimental	familiar	4	37	full_50	1	980	540.012	1346.89	0
experimental	familiar	4	38	full_50	1	796	540.012	1346.89	0
experimental	familiar	4	39	full_50	1	746	540.012	1346.89	0
experimental	familiar	4	40	full_50	1	1096	540.012	1346.89	0
experimental	unfamiliar	4	82	blur_50	1	979	-1453.43	3636.68	0
experimental	unfamiliar	4	83	blur_50	0	946	-1453.43	3636.68	0
experimental	unfamiliar	4	84	blur_50	1	813	-1453.43	3636.68	0
experimental	unfamiliar	4	85	blur_50	1	762	-1453.43	3636.68	0
experimental	unfamiliar	4	86	blur_50	0	1013	-1453.43	3636.68	0
experimental	unfamiliar	4	87	blur_50	1	979	-1453.43	3636.68	0
experimental	unfamiliar	4	88	blur_50	0	813	-1453.43	3636.68	0
experimental	unfamiliar	4	89	blur_50	1	829	-1453.43	3636.68	0
experimental	unfamiliar	4	90	blur_50	1	880	-1453.43	3636.68	0
experimental	unfamiliar	4	91	blur_50	1	845	-1453.43	3636.68	0
experimental	unfamiliar	4	92	blur_50	1	763	-1453.43	3636.68	0
experimental	unfamiliar	4	93	blur_50	0	829	-1453.43	3636.68	0
experimental	unfamiliar	4	94	blur_50	0	746	-1453.43	3636.68	0
experimental	unfamiliar	4	95	blur_50	1	762	-1453.43	3636.68	0
experimental	unfamiliar	4	96	blur_50	1	779	-1453.43	3636.68	0
experimental	unfamiliar	4	97	blur_50	1	663	-1453.43	3636.68	0
experimental	unfamiliar	4	98	blur_50	1	779	-1453.43	3636.68	0
experimental	unfamiliar	4	99	blur_50	1	1097	-1453.43	3636.68	0
experimental	unfamiliar	4	100	blur_50	1	662	-1453.43	3636.68	0
experimental	unfamiliar	4	101	blur_50	1	646	-1453.43	3636.68	0
experimental	unfamiliar	4	102	blur_50	0	946	-1453.43	3636.68	0
experimental	unfamiliar	4	103	blur_50	1	713	-1453.43	3636.68	0
experimental	unfamiliar	4	104	blur_50	1	679	-1453.43	3636.68	0
experimental	unfamiliar	4	105	blur_50	1	629	-1453.43	3636.68	0
experimental	unfamiliar	4	106	blur_50	1	1580	-1453.43	3636.68	0
experimental	unfamiliar	4	107	blur_50	1	829	-1453.43	3636.68	0
experimental	unfamiliar	4	108	blur_50	1	846	-1453.43	3636.68	0
experimental	unfamiliar	4	109	blur_50	1	763	-1453.43	3636.68	0
experimental	unfamiliar	4	110	blur_50	0	763	-1453.43	3636.68	0
experimental	unfamiliar	4	111	blur_50	1	2281	-1453.43	3636.68	0
experimental	unfamiliar	4	112	blur_50	0	946	-1453.43	3636.68	0
experimental	unfamiliar	4	113	blur_50	0	629	-1453.43	3636.68	0
experimental	unfamiliar	4	114	blur_50	1	1197	-1453.43	3636.68	0
experimental	unfamiliar	4	115	blur_50	1	696	-1453.43	3636.68	0
experimental	unfamiliar	4	116	blur_50	1	696	-1453.43	3636.68	0
experimental	unfamiliar	4	117	blur_50	0	729	-1453.43	3636.68	0
experimental	unfamiliar	4	118	blur_50	1	895	-1453.43	3636.68	0
experimental	unfamiliar	4	119	blur_50	1	1763	-1453.43	3636.68	0
experimental	unfamiliar	4	120	blur_50	1	813	-1453.43	3636.68	0
experimental	unfamiliar	4	42	full_20	1	946	436.406	1364.59	0
experimental	unfamiliar	4	43	full_20	1	1045	436.406	1364.59	0
experimental	unfamiliar	4	44	full_20	0	979	436.406	1364.59	0
experimental	unfamiliar	4	45	full_20	1	946	436.406	1364.59	0
experimental	unfamiliar	4	46	full_20	1	779	436.406	1364.59	0
experimental	unfamiliar	4	47	full_20	1	746	436.406	1364.59	0
experimental	unfamiliar	4	48	full_20	1	1147	436.406	1364.59	0
experimental	unfamiliar	4	49	full_20	1	1013	436.406	1364.59	0
experimental	unfamiliar	4	50	full_20	1	812	436.406	1364.59	0
experimental	unfamiliar	4	51	full_20	0	663	436.406	1364.59	0
experimental	unfamiliar	4	52	full_20	0	746	436.406	1364.59	0
experimental	unfamiliar	4	53	full_20	1	746	436.406	1364.59	0
experimental	unfamiliar	4	54	full_20	1	796	436.406	1364.59	0
experimental	unfamiliar	4	55	full_20	1	645	436.406	1364.59	0
experimental	unfamiliar	4	56	full_20	1	796	436.406	1364.59	0
experimental	unfamiliar	4	57	full_20	0	796	436.406	1364.59	0
experimental	unfamiliar	4	58	full_20	1	762	436.406	1364.59	0
experimental	unfamiliar	4	59	full_20	1	663	436.406	1364.59	0
experimental	unfamiliar	4	60	full_20	1	929	436.406	1364.59	0
experimental	unfamiliar	4	61	full_20	1	1213	436.406	1364.59	0
experimental	unfamiliar	4	62	full_20	1	1062	436.406	1364.59	0
experimental	unfamiliar	4	63	full_20	1	762	436.406	1364.59	0
experimental	unfamiliar	4	64	full_20	1	813	436.406	1364.59	0
experimental	unfamiliar	4	65	full_20	0	1079	436.406	1364.59	0
experimental	unfamiliar	4	66	full_20	1	813	436.406	1364.59	0
experimental	unfamiliar	4	67	full_20	0	1079	436.406	1364.59	0
experimental	unfamiliar	4	68	full_20	0	1163	436.406	1364.59	0
experimental	unfamiliar	4	69	full_20	0	796	436.406	1364.59	0
experimental	unfamiliar	4	70	full_20	1	679	436.406	1364.59	0
experimental	unfamiliar	4	71	full_20	0	1329	436.406	1364.59	0
experimental	unfamiliar	4	72	full_20	1	729	436.406	1364.59	0
experimental	unfamiliar	4	73	full_20	1	896	436.406	1364.59	0
experimental	unfamiliar	4	74	full_20	1	796	436.406	1364.59	0
experimental	unfamiliar	4	75	full_20	1	779	436.406	1364.59	0
experimental	unfamiliar	4	76	full_20	1	796	436.406	1364.59	0
experimental	unfamiliar	4	77	full_20	1	729	436.406	1364.59	0
experimental	unfamiliar	4	79	full_20	1	712	436.406	1364.59	0
experimental	unfamiliar	4	80	full_20	1	696	436.406	1364.59	0
experimental	unfamiliar	4	2	full_50	1	895	-1575.4	3922.5	0
experimental	unfamiliar	4	3	full_50	0	1030	-1575.4	3922.5	0
experimental	unfamiliar	4	4	full_50	1	746	-1575.4	3922.5	0
experimental	unfamiliar	4	5	full_50	1	946	-1575.4	3922.5	0
experimental	unfamiliar	4	6	full_50	1	979	-1575.4	3922.5	0
experimental	unfamiliar	4	7	full_50	1	762	-1575.4	3922.5	0
experimental	unfamiliar	4	8	full_50	1	729	-1575.4	3922.5	0
experimental	unfamiliar	4	9	full_50	1	728	-1575.4	3922.5	0
experimental	unfamiliar	4	10	full_50	1	662	-1575.4	3922.5	0
experimental	unfamiliar	4	11	full_50	1	846	-1575.4	3922.5	0
experimental	unfamiliar	4	12	full_50	1	879	-1575.4	3922.5	0
experimental	unfamiliar	4	13	full_50	1	846	-1575.4	3922.5	0
experimental	unfamiliar	4	14	full_50	0	946	-1575.4	3922.5	0
experimental	unfamiliar	4	15	full_50	1	1480	-1575.4	3922.5	0
experimental	unfamiliar	4	16	full_50	1	1296	-1575.4	3922.5	0
experimental	unfamiliar	4	17	full_50	0	896	-1575.4	3922.5	0
experimental	unfamiliar	4	18	full_50	1	913	-1575.4	3922.5	0
experimental	unfamiliar	4	19	full_50	0	929	-1575.4	3922.5	0
experimental	unfamiliar	4	20	full_50	0	1129	-1575.4	3922.5	0
experimental	unfamiliar	4	21	full_50	1	946	-1575.4	3922.5	0
experimental	unfamiliar	4	22	full_50	1	879	-1575.4	3922.5	0
experimental	unfamiliar	4	23	full_50	1	1046	-1575.4	3922.5	0
experimental	unfamiliar	4	24	full_50	1	1313	-1575.4	3922.5	0
experimental	unfamiliar	4	25	full_50	0	2163	-1575.4	3922.5	0
experimental	unfamiliar	4	26	full_50	1	779	-1575.4	3922.5	0
experimental	unfamiliar	4	27	full_50	1	896	-1575.4	3922.5	0
experimental	unfamiliar	4	28	full_50	1	1146	-1575.4	3922.5	0
experimental	unfamiliar	4	29	full_50	1	795	-1575.4	3922.5	0
experimental	unfamiliar	4	30	full_50	1	963	-1575.4	3922.5	0
experimental	unfamiliar	4	31	full_50	1	879	-1575.4	3922.5	0
experimental	unfamiliar	4	32	full_50	1	779	-1575.4	3922.5	0
experimental	unfamiliar	4	33	full_50	1	913	-1575.4	3922.5	0
experimental	unfamiliar	4	34	full_50	1	896	-1575.4	3922.5	0
experimental	unfamiliar	4	35	full_50	1	679	-1575.4	3922.5	0
experimental	unfamiliar	4	36	full_50	1	862	-1575.4	3922.5	0
experimental	unfamiliar	4	37	full_50	0	1580	-1575.4	3922.5	0
experimental	unfamiliar	4	38	full_50	1	795	-1575.4	3922.5	0
experimental	unfamiliar	4	39	full_50	1	846	-1575.4	3922.5	0
experimental	unfamiliar	4	40	full_50	1	679	-1575.4	3922.5	0
experimental	familiar	5	81	blur_50	0	1563	218.323	1982.13	0
experimental	familiar	5	82	blur_50	1	895	218.323	1982.13	0
experimental	familiar	5	83	blur_50	1	1213	218.323	1982.13	0
experimental	familiar	5	84	blur_50	1	912	218.323	1982.13	0
experimental	familiar	5	85	blur_50	1	879	218.323	1982.13	0
experimental	familiar	5	86	blur_50	1	1063	218.323	1982.13	0
experimental	familiar	5	87	blur_50	1	1012	218.323	1982.13	0
experimental	familiar	5	88	blur_50	0	1379	218.323	1982.13	0
experimental	familiar	5	89	blur_50	1	762	218.323	1982.13	0
experimental	familiar	5	90	blur_50	1	1930	218.323	1982.13	0
experimental	familiar	5	91	blur_50	1	1046	218.323	1982.13	0
experimental	familiar	5	92	blur_50	1	963	218.323	1982.13	0
experimental	familiar	5	93	blur_50	1	863	218.323	1982.13	0
experimental	familiar	5	94	blur_50	0	1079	218.323	1982.13	0
experimental	familiar	5	95	blur_50	1	896	218.323	1982.13	0
experimental	familiar	5	96	blur_50	1	726	218.323	1982.13	0
experimental	familiar	5	97	blur_50	1	813	218.323	1982.13	0
experimental	familiar	5	99	blur_50	1	1213	218.323	1982.13	0
experimental	familiar	5	100	blur_50	1	729	218.323	1982.13	0
experimental	familiar	5	101	blur_50	1	980	218.323	1982.13	0
experimental	familiar	5	102	blur_50	1	829	218.323	1982.13	0
experimental	familiar	5	103	blur_50	1	846	218.323	1982.13	0
experimental	familiar	5	104	blur_50	0	1547	218.323	1982.13	0
experimental	familiar	5	106	blur_50	1	896	218.323	1982.13	0
experimental	familiar	5	107	blur_50	1	1830	218.323	1982.13	0
experimental	familiar	5	108	blur_50	1	830	218.323	1982.13	0
experimental	familiar	5	109	blur_50	1	1863	218.323	1982.13	0
experimental	familiar	5	110	blur_50	1	729	218.323	1982.13	0
experimental	familiar	5	111	blur_50	1	1229	218.323	1982.13	0
experimental	familiar	5	112	blur_50	0	679	218.323	1982.13	0
experimental	familiar	5	113	blur_50	1	746	218.323	1982.13	0
experimental	familiar	5	114	blur_50	1	813	218.323	1982.13	0
experimental	familiar	5	115	blur_50	1	696	218.323	1982.13	0
experimental	familiar	5	116	blur_50	1	963	218.323	1982.13	0
experimental	familiar	5	117	blur_50	1	1246	218.323	1982.13	0
experimental	familiar	5	118	blur_50	1	980	218.323	1982.13	0
experimental	familiar	5	119	blur_50	1	746	218.323	1982.13	0
experimental	familiar	5	120	blur_50	1	863	218.323	1982.13	0
experimental	familiar	5	1	full_20	1	2047	548.468	2495.13	0
experimental	familiar	5	2	full_20	1	1229	548.468	2495.13	0
experimental	familiar	5	3	full_20	1	1362	548.468	2495.13	0
experimental	familiar	5	4	full_20	1	1147	548.468	2495.13	0
experimental	familiar	5	5	full_20	1	1663	548.468	2495.13	0
experimental	familiar	5	6	full_20	0	1880	548.468	2495.13	0
experimental	familiar	5	7	full_20	1	1697	548.468	2495.13	0
experimental	familiar	5	8	full_20	0	1713	548.468	2495.13	0
experimental	familiar	5	9	full_20	0	1997	548.468	2495.13	0
experimental	familiar	5	10	full_20	0	1830	548.468	2495.13	0
experimental	familiar	5	11	full_20	0	1363	548.468	2495.13	0
experimental	familiar	5	12	full_20	0	1380	548.468	2495.13	0
experimental	familiar	5	13	full_20	0	2380	548.468	2495.13	0
experimental	familiar	5	14	full_20	1	963	548.468	2495.13	0
experimental	familiar	5	15	full_20	1	1713	548.468	2495.13	0
experimental	familiar	5	16	full_20	0	1896	548.468	2495.13	0
experimental	familiar	5	17	full_20	1	1213	548.468	2495.13	0
experimental	familiar	5	18	full_20	1	1147	548.468	2495.13	0
experimental	familiar	5	19	full_20	1	1297	548.468	2495.13	0
experimental	familiar	5	21	full_20	1	1830	548.468	2495.13	0
experimental	familiar	5	22	full_20	1	1913	548.468	2495.13	0
experimental	familiar	5	23	full_20	0	1096	548.468	2495.13	0
experimental	familiar	5	24	full_20	1	1479	548.468	2495.13	0
experimental	familiar	5	25	full_20	0	1547	548.468	2495.13	0
experimental	familiar	5	26	full_20	0	1079	548.468	2495.13	0
experimental	familiar	5	27	full_20	1	1212	548.468	2495.13	0
experimental	familiar	5	28	full_20	1	929	548.468	2495.13	0
experimental	familiar	5	29	full_20	0	1179	548.468	2495.13	0
experimental	familiar	5	30	full_20	0	1447	548.468	2495.13	0
experimental	familiar	5	31	full_20	0	1680	548.468	2495.13	0
experimental	familiar	5	32	full_20	1	1246	548.468	2495.13	0
experimental	familiar	5	33	full_20	1	1163	548.468	2495.13	0
experimental	familiar	5	34	full_20	0	1113	548.468	2495.13	0
experimental	familiar	5	35	full_20	1	1230	548.468	2495.13	0
experimental	familiar	5	36	full_20	1	946	548.468	2495.13	0
experimental	familiar	5	38	full_20	0	1179	548.468	2495.13	0
experimental	familiar	5	39	full_20	1	1145	548.468	2495.13	0
experimental	familiar	5	40	full_20	0	1680	548.468	2495.13	0
experimental	familiar	5	42	full_50	1	979	443.967	1699.23	0
experimental	familiar	5	43	full_50	1	1029	443.967	1699.23	0
experimental	familiar	5	44	full_50	1	1129	443.967	1699.23	0
experimental	familiar	5	45	full_50	1	846	443.967	1699.23	0
experimental	familiar	5	46	full_50	1	880	443.967	1699.23	0
experimental	familiar	5	48	full_50	1	1046	443.967	1699.23	0
experimental	familiar	5	49	full_50	1	963	443.967	1699.23	0
experimental	familiar	5	50	full_50	1	913	443.967	1699.23	0
experimental	familiar	5	51	full_50	1	1380	443.967	1699.23	0
experimental	familiar	5	52	full_50	1	929	443.967	1699.23	0
experimental	familiar	5	53	full_50	1	1263	443.967	1699.23	0
experimental	familiar	5	54	full_50	1	995	443.967	1699.23	0
experimental	familiar	5	55	full_50	1	929	443.967	1699.23	0
experimental	familiar	5	56	full_50	1	863	443.967	1699.23	0
experimental	familiar	5	57	full_50	1	695	443.967	1699.23	0
experimental	familiar	5	58	full_50	1	1463	443.967	1699.23	0
experimental	familiar	5	59	full_50	1	746	443.967	1699.23	0
experimental	familiar	5	60	full_50	1	579	443.967	1699.23	0
experimental	familiar	5	61	full_50	1	1380	443.967	1699.23	0
experimental	familiar	5	62	full_50	1	912	443.967	1699.23	0
experimental	familiar	5	63	full_50	1	766	443.967	1699.23	0
experimental	familiar	5	64	full_50	1	829	443.967	1699.23	0
experimental	familiar	5	65	full_50	1	1330	443.967	1699.23	0
experimental	familiar	5	66	full_50	1	1163	443.967	1699.23	0
experimental	familiar	5	67	full_50	1	913	443.967	1699.23	0
experimental	familiar	5	68	full_50	1	1397	443.967	1699.23	0
experimental	familiar	5	69	full_50	1	930	443.967	1699.23	0
experimental	familiar	5	70	full_50	1	1180	443.967	1699.23	0
experimental	familiar	5	71	full_50	1	830	443.967	1699.23	0
experimental	familiar	5	72	full_50	1	846	443.967	1699.23	0
experimental	familiar	5	73	full_50	1	1246	443.967	1699.23	0
experimental	familiar	5	74	full_50	1	962	443.967	1699.23	0
experimental	familiar	5	75	full_50	1	779	443.967	1699.23	0
experimental	familiar	5	77	full_50	1	1530	443.967	1699.23	0
experimental	familiar	5	78	full_50	1	1046	443.967	1699.23	0
experimental	familiar	5	79	full_50	1	1013	443.967	1699.23	0
experimental	familiar	5	80	full_50	1	696	443.967	1699.23	0
experimental	unfamiliar	5	81	blur_50	0	1046	200.589	2081.91	0
experimental	unfamiliar	5	82	blur_50	1	1213	200.589	2081.91	0
experimental	unfamiliar	5	83	blur_50	0	1063	200.589	2081.91	0
experimental	unfamiliar	5	84	blur_50	0	996	200.589	2081.91	0
experimental	unfamiliar	5	85	blur_50	1	862	200.589	2081.91	0
experimental	unfamiliar	5	86	blur_50	0	779	200.589	2081.91	0
experimental	unfamiliar	5	88	blur_50	0	2047	200.589	2081.91	0
experimental	unfamiliar	5	89	blur_50	0	1780	200.589	2081.91	0
experimental	unfamiliar	5	91	blur_50	0	1279	200.589	2081.91	0
experimental	unfamiliar	5	92	blur_50	1	1313	200.589	2081.91	0
experimental	unfamiliar	5	93	blur_50	1	1030	200.589	2081.91	0
experimental	unfamiliar	5	94	blur_50	1	929	200.589	2081.91	0
experimental	unfamiliar	5	95	blur_50	0	748	200.589	2081.91	0
experimental	unfamiliar	5	96	blur_50	0	913	200.589	2081.91	0
experimental	unfamiliar	5	97	blur_50	0	996	200.589	2081.91	0
experimental	unfamiliar	5	98	blur_50	1	1864	200.589	2081.91	0
experimental	unfamiliar	5	99	blur_50	1	1180	200.589	2081.91	0
experimental	unfamiliar	5	100	blur_50	1	1113	200.589	2081.91	0
experimental	unfamiliar	5	101	blur_50	0	1129	200.589	2081.91	0
experimental	unfamiliar	5	102	blur_50	0	763	200.589	2081.91	0
experimental	unfamiliar	5	103	blur_50	1	696	200.589	2081.91	0
experimental	unfamiliar	5	104	blur_50	0	796	200.589	2081.91	0
experimental	unfamiliar	5	105	blur_50	1	829	200.589	2081.91	0
experimental	unfamiliar	5	106	blur_50	1	630	200.589	2081.91	0
experimental	unfamiliar	5	107	blur_50	1	846	200.589	2081.91	0
experimental	unfamiliar	5	108	blur_50	1	696	200.589	2081.91	0
experimental	unfamiliar	5	109	blur_50	0	979	200.589	2081.91	0
experimental	unfamiliar	5	110	blur_50	0	1263	200.589	2081.91	0
experimental	unfamiliar	5	111	blur_50	1	1029	200.589	2081.91	0
experimental	unfamiliar	5	112	blur_50	1	896	200.589	2081.91	0
experimental	unfamiliar	5	113	blur_50	1	1880	200.589	2081.91	0
experimental	unfamiliar	5	114	blur_50	1	745	200.589	2081.91	0
experimental	unfamiliar	5	115	blur_50	0	1030	200.589	2081.91	0
experimental	unfamiliar	5	116	blur_50	0	1730	200.589	2081.91	0
experimental	unfamiliar	5	117	blur_50	0	929	200.589	2081.91	0
experimental	unfamiliar	5	118	blur_50	0	763	200.589	2081.91	0
experimental	unfamiliar	5	119	blur_50	1	996	200.589	2081.91	0
experimental	unfamiliar	5	120	blur_50	1	863	200.589	2081.91	0
experimental	unfamiliar	5	1	full_20	1	1797	44.3664	2962.48	0
experimental	unfamiliar	5	2	full_20	0	979	44.3664	2962.48	0
experimental	unfamiliar	5	3	full_20	1	1479	44.3664	2962.48	0
experimental	unfamiliar	5	4	full_20	0	1863	44.3664	2962.48	0
experimental	unfamiliar	5	5	full_20	1	2797	44.3664	2962.48	0
experimental	unfamiliar	5	6	full_20	0	1113	44.3664	2962.48	0
experimental	unfamiliar	5	7	full_20	1	846	44.3664	2962.48	0
experimental	unfamiliar	5	8	full_20	1	762	44.3664	2962.48	0
experimental	unfamiliar	5	9	full_20	0	1480	44.3664	2962.48	0
experimental	unfamiliar	5	10	full_20	1	1163	44.3664	2962.48	0
experimental	unfamiliar	5	11	full_20	1	1013	44.3664	2962.48	0
experimental	unfamiliar	5	13	full_20	1	1146	44.3664	2962.48	0
experimental	unfamiliar	5	14	full_20	0	1229	44.3664	2962.48	0
experimental	unfamiliar	5	15	full_20	0	979	44.3664	2962.48	0
experimental	unfamiliar	5	16	full_20	1	1079	44.3664	2962.48	0
experimental	unfamiliar	5	17	full_20	1	1030	44.3664	2962.48	0
experimental	unfamiliar	5	18	full_20	1	1830	44.3664	2962.48	0
experimental	unfamiliar	5	19	full_20	0	1027	44.3664	2962.48	0
experimental	unfamiliar	5	20	full_20	0	2197	44.3664	2962.48	0
experimental	unfamiliar	5	21	full_20	1	1313	44.3664	2962.48	0
experimental	unfamiliar	5	22	full_20	0	795	44.3664	2962.48	0
experimental	unfamiliar	5	23	full_20	0	996	44.3664	2962.48	0
experimental	unfamiliar	5	24	full_20	0	1063	44.3664	2962.48	0
experimental	unfamiliar	5	25	full_20	0	2280	44.3664	2962.48	0
experimental	unfamiliar	5	26	full_20	0	1730	44.3664	2962.48	0
experimental	unfamiliar	5	27	full_20	0	1080	44.3664	2962.48	0
experimental	unfamiliar	5	28	full_20	1	2865	44.3664	2962.48	0
experimental	unfamiliar	5	29	full_20	1	1213	44.3664	2962.48	0
experimental	unfamiliar	5	31	full_20	1	2197	44.3664	2962.48	0
experimental	unfamiliar	5	32	full_20	1	980	44.3664	2962.48	0
experimental	unfamiliar	5	33	full_20	1	829	44.3664	2962.48	0
experimental	unfamiliar	5	34	full_20	1	1463	44.3664	2962.48	0
experimental	unfamiliar	5	35	full_20	0	1496	44.3664	2962.48	0
experimental	unfamiliar	5	36	full_20	0	1113	44.3664	2962.48	0
experimental	unfamiliar	5	37	full_20	1	1079	44.3664	2962.48	0
experimental	unfamiliar	5	38	full_20	1	1413	44.3664	2962.48	0
experimental	unfamiliar	5	39	full_20	1	946	44.3664	2962.48	0
experimental	unfamiliar	5	40	full_20	0	2147	44.3664	2962.48	0
experimental	unfamiliar	5	41	full_50	1	946	370.125	1982.13	0
experimental	unfamiliar	5	42	full_50	1	813	370.125	1982.13	0
experimental	unfamiliar	5	43	full_50	1	1262	370.125	1982.13	0
experimental	unfamiliar	5	44	full_50	1	1897	370.125	1982.13	0
experimental	unfamiliar	5	45	full_50	0	1963	370.125	1982.13	0
experimental	unfamiliar	5	46	full_50	1	1713	370.125	1982.13	0
experimental	unfamiliar	5	47	full_50	1	1813	370.125	1982.13	0
experimental	unfamiliar	5	48	full_50	1	980	370.125	1982.13	0
experimental	unfamiliar	5	49	full_50	1	1847	370.125	1982.13	0
experimental	unfamiliar	5	50	full_50	0	1713	370.125	1982.13	0
experimental	unfamiliar	5	51	full_50	1	1179	370.125	1982.13	0
experimental	unfamiliar	5	52	full_50	1	1280	370.125	1982.13	0
experimental	unfamiliar	5	53	full_50	1	1162	370.125	1982.13	0
experimental	unfamiliar	5	54	full_50	1	1379	370.125	1982.13	0
experimental	unfamiliar	5	55	full_50	1	1329	370.125	1982.13	0
experimental	unfamiliar	5	56	full_50	1	863	370.125	1982.13	0
experimental	unfamiliar	5	57	full_50	1	745	370.125	1982.13	0
experimental	unfamiliar	5	58	full_50	0	1564	370.125	1982.13	0
experimental	unfamiliar	5	59	full_50	1	1113	370.125	1982.13	0
experimental	unfamiliar	5	60	full_50	1	646	370.125	1982.13	0
experimental	unfamiliar	5	61	full_50	1	929	370.125	1982.13	0
experimental	unfamiliar	5	62	full_50	1	1697	370.125	1982.13	0
experimental	unfamiliar	5	63	full_50	0	1346	370.125	1982.13	0
experimental	unfamiliar	5	64	full_50	1	1012	370.125	1982.13	0
experimental	unfamiliar	5	65	full_50	1	662	370.125	1982.13	0
experimental	unfamiliar	5	66	full_50	1	612	370.125	1982.13	0
experimental	unfamiliar	5	67	full_50	1	1246	370.125	1982.13	0
experimental	unfamiliar	5	69	full_50	0	862	370.125	1982.13	0
experimental	unfamiliar	5	70	full_50	0	1263	370.125	1982.13	0
experimental	unfamiliar	5	71	full_50	1	696	370.125	1982.13	0
experimental	unfamiliar	5	72	full_50	1	863	370.125	1982.13	0
experimental	unfamiliar	5	73	full_50	0	796	370.125	1982.13	0
experimental	unfamiliar	5	74	full_50	1	1363	370.125	1982.13	0
experimental	unfamiliar	5	75	full_50	1	946	370.125	1982.13	0
experimental	unfamiliar	5	76	full_50	1	913	370.125	1982.13	0
experimental	unfamiliar	5	77	full_50	1	880	370.125	1982.13	0
experimental	unfamiliar	5	78	full_50	1	1046	370.125	1982.13	0
experimental	unfamiliar	5	79	full_50	1	996	370.125	1982.13	0
experimental	unfamiliar	5	80	full_50	0	713	370.125	1982.13	0
experimental	familiar	6	1	blur_50	1	1130	519.802	1471.6	0
experimental	familiar	6	2	blur_50	1	1296	519.802	1471.6	0
experimental	familiar	6	3	blur_50	1	896	519.802	1471.6	0
experimental	familiar	6	4	blur_50	1	1230	519.802	1471.6	0
experimental	familiar	6	5	blur_50	1	946	519.802	1471.6	0
experimental	familiar	6	7	blur_50	1	1063	519.802	1471.6	0
experimental	familiar	6	8	blur_50	1	1063	519.802	1471.6	0
experimental	familiar	6	9	blur_50	1	1280	519.802	1471.6	0
experimental	familiar	6	10	blur_50	1	762	519.802	1471.6	0
experimental	familiar	6	11	blur_50	1	762	519.802	1471.6	0
experimental	familiar	6	12	blur_50	1	947	519.802	1471.6	0
experimental	familiar	6	13	blur_50	1	862	519.802	1471.6	0
experimental	familiar	6	14	blur_50	1	1380	519.802	1471.6	0
experimental	familiar	6	15	blur_50	1	713	519.802	1471.6	0
experimental	familiar	6	16	blur_50	1	1079	519.802	1471.6	0
experimental	familiar	6	17	blur_50	1	763	519.802	1471.6	0
experimental	familiar	6	18	blur_50	1	930	519.802	1471.6	0
experimental	familiar	6	19	blur_50	1	1263	519.802	1471.6	0
experimental	familiar	6	20	blur_50	1	962	519.802	1471.6	0
experimental	familiar	6	21	blur_50	1	863	519.802	1471.6	0
experimental	familiar	6	23	blur_50	1	996	519.802	1471.6	0
experimental	familiar	6	24	blur_50	1	662	519.802	1471.6	0
experimental	familiar	6	25	blur_50	1	996	519.802	1471.6	0
experimental	familiar	6	26	blur_50	1	695	519.802	1471.6	0
experimental	familiar	6	27	blur_50	1	1113	519.802	1471.6	0
experimental	familiar	6	28	blur_50	1	1363	519.802	1471.6	0
experimental	familiar	6	29	blur_50	1	829	519.802	1471.6	0
experimental	familiar	6	30	blur_50	1	713	519.802	1471.6	0
experimental	familiar	6	31	blur_50	1	963	519.802	1471.6	0
experimental	familiar	6	32	blur_50	1	1163	519.802	1471.6	0
experimental	familiar	6	33	blur_50	1	1130	519.802	1471.6	0
experimental	familiar	6	34	blur_50	1	946	519.802	1471.6	0
experimental	familiar	6	35	blur_50	1	896	519.802	1471.6	0
experimental	familiar	6	36	blur_50	1	863	519.802	1471.6	0
experimental	familiar	6	37	blur_50	1	813	519.802	1471.6	0
experimental	familiar	6	38	blur_50	1	829	519.802	1471.6	0
experimental	familiar	6	39	blur_50	1	729	519.802	1471.6	0
experimental	familiar	6	40	blur_50	1	763	519.802	1471.6	0
experimental	familiar	6	41	full_20	1	1596	589.522	1807.38	0
experimental	familiar	6	42	full_20	1	1764	589.522	1807.38	0
experimental	familiar	6	44	full_20	0	1630	589.522	1807.38	0
experimental	familiar	6	45	full_20	1	930	589.522	1807.38	0
experimental	familiar	6	46	full_20	1	1347	589.522	1807.38	0
experimental	familiar	6	47	full_20	0	1063	589.522	1807.38	0
experimental	familiar	6	48	full_20	0	846	589.522	1807.38	0
experimental	familiar	6	49	full_20	1	1130	589.522	1807.38	0
experimental	familiar	6	50	full_20	0	1063	589.522	1807.38	0
experimental	familiar	6	51	full_20	1	1080	589.522	1807.38	0
experimental	familiar	6	52	full_20	1	1230	589.522	1807.38	0
experimental	familiar	6	53	full_20	1	1363	589.522	1807.38	0
experimental	familiar	6	54	full_20	1	1330	589.522	1807.38	0
experimental	familiar	6	55	full_20	0	1680	589.522	1807.38	0
experimental	familiar	6	56	full_20	0	996	589.522	1807.38	0
experimental	familiar	6	57	full_20	1	1046	589.522	1807.38	0
experimental	familiar	6	58	full_20	0	1130	589.522	1807.38	0
experimental	familiar	6	59	full_20	0	1363	589.522	1807.38	0
experimental	familiar	6	60	full_20	1	896	589.522	1807.38	0
experimental	familiar	6	61	full_20	1	963	589.522	1807.38	0
experimental	familiar	6	62	full_20	0	979	589.522	1807.38	0
experimental	familiar	6	63	full_20	1	1163	589.522	1807.38	0
experimental	familiar	6	64	full_20	0	1297	589.522	1807.38	0
experimental	familiar	6	65	full_20	0	1280	589.522	1807.38	0
experimental	familiar	6	66	full_20	1	1113	589.522	1807.38	0
experimental	familiar	6	67	full_20	1	879	589.522	1807.38	0
experimental	familiar	6	68	full_20	1	1514	589.522	1807.38	0
experimental	familiar	6	69	full_20	1	746	589.522	1807.38	0
experimental	familiar	6	70	full_20	0	1379	589.522	1807.38	0
experimental	familiar	6	71	full_20	1	796	589.522	1807.38	0
experimental	familiar	6	72	full_20	1	679	589.522	1807.38	0
experimental	familiar	6	73	full_20	1	1380	589.522	1807.38	0
experimental	familiar	6	75	full_20	1	1080	589.522	1807.38	0
experimental	familiar	6	76	full_20	1	1096	589.522	1807.38	0
experimental	familiar	6	77	full_20	1	745	589.522	1807.38	0
experimental	familiar	6	78	full_20	0	1496	589.522	1807.38	0
experimental	familiar	6	79	full_20	1	1196	589.522	1807.38	0
experimental	familiar	6	80	full_20	1	996	589.522	1807.38	0
experimental	familiar	6	81	full_50	1	729	414.364	1043.79	0
experimental	familiar	6	82	full_50	1	678	414.364	1043.79	0
experimental	familiar	6	83	full_50	1	862	414.364	1043.79	0
experimental	familiar	6	84	full_50	1	562	414.364	1043.79	0
experimental	familiar	6	85	full_50	1	846	414.364	1043.79	0
experimental	familiar	6	86	full_50	1	912	414.364	1043.79	0
experimental	familiar	6	87	full_50	1	596	414.364	1043.79	0
experimental	familiar	6	88	full_50	1	880	414.364	1043.79	0
experimental	familiar	6	89	full_50	1	529	414.364	1043.79	0
experimental	familiar	6	90	full_50	1	863	414.364	1043.79	0
experimental	familiar	6	91	full_50	1	695	414.364	1043.79	0
experimental	familiar	6	92	full_50	1	846	414.364	1043.79	0
experimental	familiar	6	93	full_50	1	729	414.364	1043.79	0
experimental	familiar	6	94	full_50	1	595	414.364	1043.79	0
experimental	familiar	6	95	full_50	1	1013	414.364	1043.79	0
experimental	familiar	6	96	full_50	1	780	414.364	1043.79	0
experimental	familiar	6	97	full_50	1	812	414.364	1043.79	0
experimental	familiar	6	98	full_50	1	662	414.364	1043.79	0
experimental	familiar	6	99	full_50	1	662	414.364	1043.79	0
experimental	familiar	6	100	full_50	1	813	414.364	1043.79	0
experimental	familiar	6	101	full_50	1	629	414.364	1043.79	0
experimental	familiar	6	102	full_50	1	729	414.364	1043.79	0
experimental	familiar	6	103	full_50	1	912	414.364	1043.79	0
experimental	familiar	6	104	full_50	1	529	414.364	1043.79	0
experimental	familiar	6	105	full_50	1	545	414.364	1043.79	0
experimental	familiar	6	106	full_50	1	612	414.364	1043.79	0
experimental	familiar	6	107	full_50	1	446	414.364	1043.79	0
experimental	familiar	6	108	full_50	1	629	414.364	1043.79	0
experimental	familiar	6	109	full_50	1	830	414.364	1043.79	0
experimental	familiar	6	110	full_50	1	662	414.364	1043.79	0
experimental	familiar	6	111	full_50	1	663	414.364	1043.79	0
experimental	familiar	6	113	full_50	1	896	414.364	1043.79	0
experimental	familiar	6	114	full_50	1	612	414.364	1043.79	0
experimental	familiar	6	115	full_50	1	629	414.364	1043.79	0
experimental	familiar	6	117	full_50	1	595	414.364	1043.79	0
experimental	familiar	6	118	full_50	1	596	414.364	1043.79	0
experimental	familiar	6	119	full_50	1	629	414.364	1043.79	0
experimental	familiar	6	120	full_50	1	730	414.364	1043.79	0
experimental	unfamiliar	6	1	blur_50	1	896	708.013	1353.34	0
experimental	unfamiliar	6	2	blur_50	1	1012	708.013	1353.34	0
experimental	unfamiliar	6	3	blur_50	1	946	708.013	1353.34	0
experimental	unfamiliar	6	4	blur_50	0	1230	708.013	1353.34	0
experimental	unfamiliar	6	5	blur_50	1	1062	708.013	1353.34	0
experimental	unfamiliar	6	6	blur_50	1	1030	708.013	1353.34	0
experimental	unfamiliar	6	7	blur_50	0	1196	708.013	1353.34	0
experimental	unfamiliar	6	8	blur_50	1	963	708.013	1353.34	0
experimental	unfamiliar	6	9	blur_50	1	1046	708.013	1353.34	0
experimental	unfamiliar	6	10	blur_50	1	780	708.013	1353.34	0
experimental	unfamiliar	6	11	blur_50	1	1079	708.013	1353.34	0
experimental	unfamiliar	6	12	blur_50	1	945	708.013	1353.34	0
experimental	unfamiliar	6	13	blur_50	1	1096	708.013	1353.34	0
experimental	unfamiliar	6	15	blur_50	0	930	708.013	1353.34	0
experimental	unfamiliar	6	17	blur_50	0	1063	708.013	1353.34	0
experimental	unfamiliar	6	18	blur_50	1	1029	708.013	1353.34	0
experimental	unfamiliar	6	19	blur_50	0	1197	708.013	1353.34	0
experimental	unfamiliar	6	20	blur_50	1	929	708.013	1353.34	0
experimental	unfamiliar	6	21	blur_50	0	913	708.013	1353.34	0
experimental	unfamiliar	6	22	blur_50	1	1129	708.013	1353.34	0
experimental	unfamiliar	6	23	blur_50	1	1013	708.013	1353.34	0
experimental	unfamiliar	6	24	blur_50	0	946	708.013	1353.34	0
experimental	unfamiliar	6	25	blur_50	1	929	708.013	1353.34	0
experimental	unfamiliar	6	26	blur_50	1	1046	708.013	1353.34	0
experimental	unfamiliar	6	27	blur_50	1	1063	708.013	1353.34	0
experimental	unfamiliar	6	28	blur_50	0	1080	708.013	1353.34	0
experimental	unfamiliar	6	29	blur_50	0	929	708.013	1353.34	0
experimental	unfamiliar	6	30	blur_50	1	1163	708.013	1353.34	0
experimental	unfamiliar	6	31	blur_50	1	1046	708.013	1353.34	0
experimental	unfamiliar	6	32	blur_50	1	930	708.013	1353.34	0
experimental	unfamiliar	6	33	blur_50	1	1012	708.013	1353.34	0
experimental	unfamiliar	6	34	blur_50	1	963	708.013	1353.34	0
experimental	unfamiliar	6	35	blur_50	0	979	708.013	1353.34	0
experimental	unfamiliar	6	36	blur_50	0	1213	708.013	1353.34	0
experimental	unfamiliar	6	37	blur_50	1	880	708.013	1353.34	0
experimental	unfamiliar	6	38	blur_50	1	1246	708.013	1353.34	0
experimental	unfamiliar	6	40	blur_50	1	763	708.013	1353.34	0
experimental	unfamiliar	6	41	full_20	1	1663	612.35	1874.1	0
experimental	unfamiliar	6	42	full_20	1	1246	612.35	1874.1	0
experimental	unfamiliar	6	44	full_20	1	1313	612.35	1874.1	0
experimental	unfamiliar	6	45	full_20	1	1080	612.35	1874.1	0
experimental	unfamiliar	6	46	full_20	1	1013	612.35	1874.1	0
experimental	unfamiliar	6	47	full_20	0	1230	612.35	1874.1	0
experimental	unfamiliar	6	48	full_20	1	929	612.35	1874.1	0
experimental	unfamiliar	6	49	full_20	0	1180	612.35	1874.1	0
experimental	unfamiliar	6	50	full_20	1	946	612.35	1874.1	0
experimental	unfamiliar	6	51	full_20	1	912	612.35	1874.1	0
experimental	unfamiliar	6	52	full_20	1	1129	612.35	1874.1	0
experimental	unfamiliar	6	53	full_20	1	1296	612.35	1874.1	0
experimental	unfamiliar	6	54	full_20	1	1229	612.35	1874.1	0
experimental	unfamiliar	6	55	full_20	1	1496	612.35	1874.1	0
experimental	unfamiliar	6	56	full_20	1	1163	612.35	1874.1	0
experimental	unfamiliar	6	57	full_20	1	1296	612.35	1874.1	0
experimental	unfamiliar	6	58	full_20	1	762	612.35	1874.1	0
experimental	unfamiliar	6	59	full_20	1	1464	612.35	1874.1	0
experimental	unfamiliar	6	60	full_20	1	779	612.35	1874.1	0
experimental	unfamiliar	6	61	full_20	1	1596	612.35	1874.1	0
experimental	unfamiliar	6	62	full_20	0	1229	612.35	1874.1	0
experimental	unfamiliar	6	63	full_20	1	1346	612.35	1874.1	0
experimental	unfamiliar	6	64	full_20	1	946	612.35	1874.1	0
experimental	unfamiliar	6	65	full_20	1	862	612.35	1874.1	0
experimental	unfamiliar	6	66	full_20	1	1680	612.35	1874.1	0
experimental	unfamiliar	6	67	full_20	1	1730	612.35	1874.1	0
experimental	unfamiliar	6	68	full_20	1	1196	612.35	1874.1	0
experimental	unfamiliar	6	69	full_20	1	946	612.35	1874.1	0
experimental	unfamiliar	6	70	full_20	1	1346	612.35	1874.1	0
experimental	unfamiliar	6	72	full_20	1	1430	612.35	1874.1	0
experimental	unfamiliar	6	73	full_20	1	1397	612.35	1874.1	0
experimental	unfamiliar	6	74	full_20	0	1396	612.35	1874.1	0
experimental	unfamiliar	6	75	full_20	1	980	612.35	1874.1	0
experimental	unfamiliar	6	76	full_20	1	1479	612.35	1874.1	0
experimental	unfamiliar	6	77	full_20	1	1513	612.35	1874.1	0
experimental	unfamiliar	6	78	full_20	0	1680	612.35	1874.1	0
experimental	unfamiliar	6	79	full_20	1	1146	612.35	1874.1	0
experimental	unfamiliar	6	80	full_20	1	946	612.35	1874.1	0
experimental	unfamiliar	6	82	full_50	1	1260	434.403	1588.2	0
experimental	unfamiliar	6	83	full_50	1	1346	434.403	1588.2	0
experimental	unfamiliar	6	84	full_50	1	1196	434.403	1588.2	0
experimental	unfamiliar	6	85	full_50	1	996	434.403	1588.2	0
experimental	unfamiliar	6	86	full_50	1	1112	434.403	1588.2	0
experimental	unfamiliar	6	87	full_50	1	1013	434.403	1588.2	0
experimental	unfamiliar	6	88	full_50	1	1346	434.403	1588.2	0
experimental	unfamiliar	6	89	full_50	1	1046	434.403	1588.2	0
experimental	unfamiliar	6	90	full_50	1	796	434.403	1588.2	0
experimental	unfamiliar	6	91	full_50	1	1080	434.403	1588.2	0
experimental	unfamiliar	6	92	full_50	1	896	434.403	1588.2	0
experimental	unfamiliar	6	93	full_50	1	713	434.403	1588.2	0
experimental	unfamiliar	6	94	full_50	1	779	434.403	1588.2	0
experimental	unfamiliar	6	95	full_50	1	896	434.403	1588.2	0
experimental	unfamiliar	6	96	full_50	1	1363	434.403	1588.2	0
experimental	unfamiliar	6	97	full_50	1	745	434.403	1588.2	0
experimental	unfamiliar	6	98	full_50	1	812	434.403	1588.2	0
experimental	unfamiliar	6	99	full_50	1	846	434.403	1588.2	0
experimental	unfamiliar	6	100	full_50	1	1497	434.403	1588.2	0
experimental	unfamiliar	6	101	full_50	1	696	434.403	1588.2	0
experimental	unfamiliar	6	102	full_50	1	979	434.403	1588.2	0
experimental	unfamiliar	6	103	full_50	0	1129	434.403	1588.2	0
experimental	unfamiliar	6	104	full_50	1	763	434.403	1588.2	0
experimental	unfamiliar	6	105	full_50	1	1029	434.403	1588.2	0
experimental	unfamiliar	6	106	full_50	1	946	434.403	1588.2	0
experimental	unfamiliar	6	107	full_50	1	1480	434.403	1588.2	0
experimental	unfamiliar	6	108	full_50	1	746	434.403	1588.2	0
experimental	unfamiliar	6	109	full_50	1	1146	434.403	1588.2	0
experimental	unfamiliar	6	110	full_50	1	1112	434.403	1588.2	0
experimental	unfamiliar	6	111	full_50	1	929	434.403	1588.2	0
experimental	unfamiliar	6	112	full_50	0	1130	434.403	1588.2	0
experimental	unfamiliar	6	113	full_50	1	746	434.403	1588.2	0
experimental	unfamiliar	6	114	full_50	1	762	434.403	1588.2	0
experimental	unfamiliar	6	115	full_50	1	1146	434.403	1588.2	0
experimental	unfamiliar	6	116	full_50	1	779	434.403	1588.2	0
experimental	unfamiliar	6	117	full_50	0	996	434.403	1588.2	0
experimental	unfamiliar	6	118	full_50	1	679	434.403	1588.2	0
experimental	unfamiliar	6	119	full_50	1	745	434.403	1588.2	0
experimental	unfamiliar	6	120	full_50	1	679	434.403	1588.2	0
experimental	familiar	7	1	blur_50	1	762	549.879	1422.02	0
experimental	familiar	7	2	blur_50	1	1063	549.879	1422.02	0
experimental	familiar	7	3	blur_50	1	1297	549.879	1422.02	0
experimental	familiar	7	4	blur_50	1	779	549.879	1422.02	0
experimental	familiar	7	5	blur_50	1	1213	549.879	1422.02	0
experimental	familiar	7	6	blur_50	1	745	549.879	1422.02	0
experimental	familiar	7	7	blur_50	1	1313	549.879	1422.02	0
experimental	familiar	7	8	blur_50	1	779	549.879	1422.02	0
experimental	familiar	7	9	blur_50	1	1229	549.879	1422.02	0
experimental	familiar	7	10	blur_50	1	812	549.879	1422.02	0
experimental	familiar	7	11	blur_50	0	1179	549.879	1422.02	0
experimental	familiar	7	12	blur_50	1	696	549.879	1422.02	0
experimental	familiar	7	13	blur_50	1	896	549.879	1422.02	0
experimental	familiar	7	14	blur_50	1	796	549.879	1422.02	0
experimental	familiar	7	15	blur_50	1	996	549.879	1422.02	0
experimental	familiar	7	16	blur_50	1	1079	549.879	1422.02	0
experimental	familiar	7	17	blur_50	1	713	549.879	1422.02	0
experimental	familiar	7	18	blur_50	1	946	549.879	1422.02	0
experimental	familiar	7	19	blur_50	1	813	549.879	1422.02	0
experimental	familiar	7	20	blur_50	1	962	549.879	1422.02	0
experimental	familiar	7	21	blur_50	1	1046	549.879	1422.02	0
experimental	familiar	7	22	blur_50	1	1113	549.879	1422.02	0
experimental	familiar	7	23	blur_50	1	880	549.879	1422.02	0
experimental	familiar	7	25	blur_50	1	846	549.879	1422.02	0
experimental	familiar	7	26	blur_50	1	779	549.879	1422.02	0
experimental	familiar	7	27	blur_50	1	1329	549.879	1422.02	0
experimental	familiar	7	28	blur_50	1	812	549.879	1422.02	0
experimental	familiar	7	29	blur_50	1	1011	549.879	1422.02	0
experimental	familiar	7	30	blur_50	1	930	549.879	1422.02	0
experimental	familiar	7	31	blur_50	1	629	549.879	1422.02	0
experimental	familiar	7	32	blur_50	1	780	549.879	1422.02	0
experimental	familiar	7	33	blur_50	1	929	549.879	1422.02	0
experimental	familiar	7	34	blur_50	1	1229	549.879	1422.02	0
experimental	familiar	7	35	blur_50	1	929	549.879	1422.02	0
experimental	familiar	7	36	blur_50	1	1029	549.879	1422.02	0
experimental	familiar	7	37	blur_50	1	1046	549.879	1422.02	0
experimental	familiar	7	38	blur_50	1	863	549.879	1422.02	0
experimental	familiar	7	40	blur_50	1	1280	549.879	1422.02	0
experimental	familiar	7	41	full_20	1	946	539.747	1432.4	0
experimental	familiar	7	42	full_20	1	1263	539.747	1432.4	0
experimental	familiar	7	43	full_20	1	1146	539.747	1432.4	0
experimental	familiar	7	44	full_20	1	796	539.747	1432.4	0
experimental	familiar	7	45	full_20	1	896	539.747	1432.4	0
experimental	familiar	7	46	full_20	1	612	539.747	1432.4	0
experimental	familiar	7	47	full_20	1	813	539.747	1432.4	0
experimental	familiar	7	48	full_20	1	846	539.747	1432.4	0
experimental	familiar	7	49	full_20	1	963	539.747	1432.4	0
experimental	familiar	7	50	full_20	1	779	539.747	1432.4	0
experimental	familiar	7	51	full_20	0	1146	539.747	1432.4	0
experimental	familiar	7	52	full_20	0	1163	539.747	1432.4	0
experimental	familiar	7	53	full_20	1	813	539.747	1432.4	0
experimental	familiar	7	54	full_20	1	779	539.747	1432.4	0
experimental	familiar	7	55	full_20	1	830	539.747	1432.4	0
experimental	familiar	7	56	full_20	1	1330	539.747	1432.4	0
experimental	familiar	7	57	full_20	1	946	539.747	1432.4	0
experimental	familiar	7	59	full_20	1	1213	539.747	1432.4	0
experimental	familiar	7	60	full_20	1	729	539.747	1432.4	0
experimental	familiar	7	61	full_20	1	1079	539.747	1432.4	0
experimental	familiar	7	62	full_20	1	996	539.747	1432.4	0
experimental	familiar	7	63	full_20	1	1229	539.747	1432.4	0
experimental	familiar	7	64	full_20	1	745	539.747	1432.4	0
experimental	familiar	7	65	full_20	1	913	539.747	1432.4	0
experimental	familiar	7	66	full_20	1	1163	539.747	1432.4	0
experimental	familiar	7	67	full_20	1	729	539.747	1432.4	0
experimental	familiar	7	68	full_20	1	930	539.747	1432.4	0
experimental	familiar	7	69	full_20	0	846	539.747	1432.4	0
experimental	familiar	7	70	full_20	0	1080	539.747	1432.4	0
experimental	familiar	7	71	full_20	1	713	539.747	1432.4	0
experimental	familiar	7	72	full_20	1	1213	539.747	1432.4	0
experimental	familiar	7	73	full_20	0	946	539.747	1432.4	0
experimental	familiar	7	74	full_20	0	1263	539.747	1432.4	0
experimental	familiar	7	75	full_20	0	996	539.747	1432.4	0
experimental	familiar	7	76	full_20	0	1062	539.747	1432.4	0
experimental	familiar	7	77	full_20	1	1280	539.747	1432.4	0
experimental	familiar	7	78	full_20	0	729	539.747	1432.4	0
experimental	familiar	7	79	full_20	0	679	539.747	1432.4	0
experimental	familiar	7	80	full_20	1	1230	539.747	1432.4	0
experimental	familiar	7	81	full_50	1	679	416.803	1114.9	0
experimental	familiar	7	82	full_50	1	611	416.803	1114.9	0
experimental	familiar	7	83	full_50	1	629	416.803	1114.9	0
experimental	familiar	7	84	full_50	1	613	416.803	1114.9	0
experimental	familiar	7	85	full_50	1	846	416.803	1114.9	0
experimental	familiar	7	86	full_50	1	679	416.803	1114.9	0
experimental	familiar	7	87	full_50	1	629	416.803	1114.9	0
experimental	familiar	7	88	full_50	1	679	416.803	1114.9	0
experimental	familiar	7	89	full_50	0	580	416.803	1114.9	0
experimental	familiar	7	90	full_50	1	696	416.803	1114.9	0
experimental	familiar	7	91	full_50	1	679	416.803	1114.9	0
experimental	familiar	7	92	full_50	1	897	416.803	1114.9	0
experimental	familiar	7	93	full_50	1	779	416.803	1114.9	0
experimental	familiar	7	94	full_50	1	746	416.803	1114.9	0
experimental	familiar	7	95	full_50	1	813	416.803	1114.9	0
experimental	familiar	7	96	full_50	1	863	416.803	1114.9	0
experimental	familiar	7	97	full_50	1	762	416.803	1114.9	0
experimental	familiar	7	98	full_50	1	846	416.803	1114.9	0
experimental	familiar	7	99	full_50	1	646	416.803	1114.9	0
experimental	familiar	7	100	full_50	1	679	416.803	1114.9	0
experimental	familiar	7	101	full_50	1	946	416.803	1114.9	0
experimental	familiar	7	102	full_50	1	796	416.803	1114.9	0
experimental	familiar	7	103	full_50	1	813	416.803	1114.9	0
experimental	familiar	7	105	full_50	1	996	416.803	1114.9	0
experimental	familiar	7	106	full_50	1	646	416.803	1114.9	0
experimental	familiar	7	107	full_50	1	612	416.803	1114.9	0
experimental	familiar	7	109	full_50	1	813	416.803	1114.9	0
experimental	familiar	7	110	full_50	1	1079	416.803	1114.9	0
experimental	familiar	7	111	full_50	1	696	416.803	1114.9	0
experimental	familiar	7	112	full_50	1	696	416.803	1114.9	0
experimental	familiar	7	113	full_50	1	745	416.803	1114.9	0
experimental	familiar	7	114	full_50	1	663	416.803	1114.9	0
experimental	familiar	7	115	full_50	1	693	416.803	1114.9	0
experimental	familiar	7	116	full_50	1	629	416.803	1114.9	0
experimental	familiar	7	117	full_50	1	663	416.803	1114.9	0
experimental	familiar	7	118	full_50	1	746	416.803	1114.9	0
experimental	familiar	7	119	full_50	1	629	416.803	1114.9	0
experimental	familiar	7	120	full_50	1	779	416.803	1114.9	0
experimental	unfamiliar	7	2	blur_50	0	1480	434.803	1829.9	0
experimental	unfamiliar	7	3	blur_50	0	863	434.803	1829.9	0
experimental	unfamiliar	7	4	blur_50	1	1413	434.803	1829.9	0
experimental	unfamiliar	7	5	blur_50	1	1096	434.803	1829.9	0
experimental	unfamiliar	7	6	blur_50	0	1446	434.803	1829.9	0
experimental	unfamiliar	7	7	blur_50	1	1547	434.803	1829.9	0
experimental	unfamiliar	7	8	blur_50	1	929	434.803	1829.9	0
experimental	unfamiliar	7	9	blur_50	0	662	434.803	1829.9	0
experimental	unfamiliar	7	10	blur_50	1	829	434.803	1829.9	0
experimental	unfamiliar	7	11	blur_50	1	1563	434.803	1829.9	0
experimental	unfamiliar	7	12	blur_50	1	1397	434.803	1829.9	0
experimental	unfamiliar	7	13	blur_50	1	1664	434.803	1829.9	0
experimental	unfamiliar	7	14	blur_50	1	1013	434.803	1829.9	0
experimental	unfamiliar	7	15	blur_50	0	1296	434.803	1829.9	0
experimental	unfamiliar	7	16	blur_50	0	1346	434.803	1829.9	0
experimental	unfamiliar	7	17	blur_50	0	879	434.803	1829.9	0
experimental	unfamiliar	7	18	blur_50	1	1780	434.803	1829.9	0
experimental	unfamiliar	7	19	blur_50	0	1297	434.803	1829.9	0
experimental	unfamiliar	7	21	blur_50	1	1080	434.803	1829.9	0
experimental	unfamiliar	7	22	blur_50	1	879	434.803	1829.9	0
experimental	unfamiliar	7	23	blur_50	0	1044	434.803	1829.9	0
experimental	unfamiliar	7	24	blur_50	1	913	434.803	1829.9	0
experimental	unfamiliar	7	25	blur_50	1	679	434.803	1829.9	0
experimental	unfamiliar	7	26	blur_50	1	796	434.803	1829.9	0
experimental	unfamiliar	7	27	blur_50	0	762	434.803	1829.9	0
experimental	unfamiliar	7	28	blur_50	0	1063	434.803	1829.9	0
experimental	unfamiliar	7	29	blur_50	1	1063	434.803	1829.9	0
experimental	unfamiliar	7	30	blur_50	0	712	434.803	1829.9	0
experimental	unfamiliar	7	31	blur_50	1	863	434.803	1829.9	0
experimental	unfamiliar	7	32	blur_50	1	1079	434.803	1829.9	0
experimental	unfamiliar	7	33	blur_50	1	829	434.803	1829.9	0
experimental	unfamiliar	7	34	blur_50	0	846	434.803	1829.9	0
experimental	unfamiliar	7	35	blur_50	1	1413	434.803	1829.9	0
experimental	unfamiliar	7	36	blur_50	1	1063	434.803	1829.9	0
experimental	unfamiliar	7	37	blur_50	0	1346	434.803	1829.9	0
experimental	unfamiliar	7	38	blur_50	0	762	434.803	1829.9	0
experimental	unfamiliar	7	39	blur_50	1	796	434.803	1829.9	0
experimental	unfamiliar	7	40	blur_50	1	946	434.803	1829.9	0
experimental	unfamiliar	7	41	full_20	0	1297	311.941	1497.96	0
experimental	unfamiliar	7	42	full_20	0	1163	311.941	1497.96	0
experimental	unfamiliar	7	43	full_20	0	746	311.941	1497.96	0
experimental	unfamiliar	7	44	full_20	1	1413	311.941	1497.96	0
experimental	unfamiliar	7	45	full_20	1	1013	311.941	1497.96	0
experimental	unfamiliar	7	46	full_20	0	746	311.941	1497.96	0
experimental	unfamiliar	7	47	full_20	1	846	311.941	1497.96	0
experimental	unfamiliar	7	48	full_20	1	479	311.941	1497.96	0
experimental	unfamiliar	7	49	full_20	1	763	311.941	1497.96	0
experimental	unfamiliar	7	50	full_20	1	930	311.941	1497.96	0
experimental	unfamiliar	7	51	full_20	1	1280	311.941	1497.96	0
experimental	unfamiliar	7	52	full_20	0	1063	311.941	1497.96	0
experimental	unfamiliar	7	53	full_20	1	1363	311.941	1497.96	0
experimental	unfamiliar	7	54	full_20	1	896	311.941	1497.96	0
experimental	unfamiliar	7	55	full_20	1	629	311.941	1497.96	0
experimental	unfamiliar	7	56	full_20	0	729	311.941	1497.96	0
experimental	unfamiliar	7	57	full_20	1	1029	311.941	1497.96	0
experimental	unfamiliar	7	58	full_20	0	763	311.941	1497.96	0
experimental	unfamiliar	7	59	full_20	0	980	311.941	1497.96	0
experimental	unfamiliar	7	60	full_20	1	1130	311.941	1497.96	0
experimental	unfamiliar	7	61	full_20	0	479	311.941	1497.96	0
experimental	unfamiliar	7	62	full_20	0	1263	311.941	1497.96	0
experimental	unfamiliar	7	63	full_20	0	546	311.941	1497.96	0
experimental	unfamiliar	7	64	full_20	0	1146	311.941	1497.96	0
experimental	unfamiliar	7	66	full_20	1	880	311.941	1497.96	0
experimental	unfamiliar	7	67	full_20	1	830	311.941	1497.96	0
experimental	unfamiliar	7	68	full_20	1	646	311.941	1497.96	0
experimental	unfamiliar	7	70	full_20	0	863	311.941	1497.96	0
experimental	unfamiliar	7	71	full_20	1	679	311.941	1497.96	0
experimental	unfamiliar	7	72	full_20	1	1047	311.941	1497.96	0
experimental	unfamiliar	7	73	full_20	1	879	311.941	1497.96	0
experimental	unfamiliar	7	74	full_20	0	963	311.941	1497.96	0
experimental	unfamiliar	7	75	full_20	1	796	311.941	1497.96	0
experimental	unfamiliar	7	76	full_20	0	979	311.941	1497.96	0
experimental	unfamiliar	7	77	full_20	0	696	311.941	1497.96	0
experimental	unfamiliar	7	78	full_20	0	796	311.941	1497.96	0
experimental	unfamiliar	7	79	full_20	0	780	311.941	1497.96	0
experimental	unfamiliar	7	80	full_20	0	829	311.941	1497.96	0
experimental	unfamiliar	7	81	full_50	1	829	387.843	1605.86	0
experimental	unfamiliar	7	82	full_50	1	1213	387.843	1605.86	0
experimental	unfamiliar	7	83	full_50	1	1097	387.843	1605.86	0
experimental	unfamiliar	7	84	full_50	1	862	387.843	1605.86	0
experimental	unfamiliar	7	85	full_50	1	1197	387.843	1605.86	0
experimental	unfamiliar	7	86	full_50	1	830	387.843	1605.86	0
experimental	unfamiliar	7	88	full_50	1	1413	387.843	1605.86	0
experimental	unfamiliar	7	89	full_50	1	945	387.843	1605.86	0
experimental	unfamiliar	7	90	full_50	0	629	387.843	1605.86	0
experimental	unfamiliar	7	92	full_50	1	929	387.843	1605.86	0
experimental	unfamiliar	7	93	full_50	1	1497	387.843	1605.86	0
experimental	unfamiliar	7	94	full_50	1	812	387.843	1605.86	0
experimental	unfamiliar	7	95	full_50	1	779	387.843	1605.86	0
experimental	unfamiliar	7	96	full_50	1	863	387.843	1605.86	0
experimental	unfamiliar	7	98	full_50	0	846	387.843	1605.86	0
experimental	unfamiliar	7	99	full_50	0	979	387.843	1605.86	0
experimental	unfamiliar	7	100	full_50	1	1047	387.843	1605.86	0
experimental	unfamiliar	7	101	full_50	1	779	387.843	1605.86	0
experimental	unfamiliar	7	102	full_50	0	1080	387.843	1605.86	0
experimental	unfamiliar	7	103	full_50	1	712	387.843	1605.86	0
experimental	unfamiliar	7	104	full_50	1	863	387.843	1605.86	0
experimental	unfamiliar	7	105	full_50	1	1397	387.843	1605.86	0
experimental	unfamiliar	7	106	full_50	1	679	387.843	1605.86	0
experimental	unfamiliar	7	107	full_50	1	696	387.843	1605.86	0
experimental	unfamiliar	7	108	full_50	1	1263	387.843	1605.86	0
experimental	unfamiliar	7	109	full_50	1	813	387.843	1605.86	0
experimental	unfamiliar	7	110	full_50	1	912	387.843	1605.86	0
experimental	unfamiliar	7	111	full_50	1	762	387.843	1605.86	0
experimental	unfamiliar	7	112	full_50	0	962	387.843	1605.86	0
experimental	unfamiliar	7	113	full_50	1	895	387.843	1605.86	0
experimental	unfamiliar	7	114	full_50	1	596	387.843	1605.86	0
experimental	unfamiliar	7	115	full_50	1	729	387.843	1605.86	0
experimental	unfamiliar	7	116	full_50	1	1213	387.843	1605.86	0
experimental	unfamiliar	7	117	full_50	1	1079	387.843	1605.86	0
experimental	unfamiliar	7	118	full_50	0	745	387.843	1605.86	0
experimental	unfamiliar	7	119	full_50	1	930	387.843	1605.86	0
experimental	unfamiliar	7	120	full_50	1	779	387.843	1605.86	0
experimental	familiar	8	41	blur_50	1	680	426.75	1460.2	0
experimental	familiar	8	42	blur_50	1	696	426.75	1460.2	0
experimental	familiar	8	43	blur_50	1	696	426.75	1460.2	0
experimental	familiar	8	44	blur_50	1	729	426.75	1460.2	0
experimental	familiar	8	45	blur_50	1	679	426.75	1460.2	0
experimental	familiar	8	46	blur_50	1	946	426.75	1460.2	0
experimental	familiar	8	47	blur_50	1	896	426.75	1460.2	0
experimental	familiar	8	49	blur_50	1	1196	426.75	1460.2	0
experimental	familiar	8	50	blur_50	1	645	426.75	1460.2	0
experimental	familiar	8	51	blur_50	1	746	426.75	1460.2	0
experimental	familiar	8	52	blur_50	0	1397	426.75	1460.2	0
experimental	familiar	8	53	blur_50	1	763	426.75	1460.2	0
experimental	familiar	8	54	blur_50	0	896	426.75	1460.2	0
experimental	familiar	8	55	blur_50	1	729	426.75	1460.2	0
experimental	familiar	8	56	blur_50	1	1012	426.75	1460.2	0
experimental	familiar	8	57	blur_50	1	1263	426.75	1460.2	0
experimental	familiar	8	58	blur_50	1	579	426.75	1460.2	0
experimental	familiar	8	59	blur_50	1	1429	426.75	1460.2	0
experimental	familiar	8	60	blur_50	1	996	426.75	1460.2	0
experimental	familiar	8	61	blur_50	1	1013	426.75	1460.2	0
experimental	familiar	8	62	blur_50	0	979	426.75	1460.2	0
experimental	familiar	8	63	blur_50	1	729	426.75	1460.2	0
experimental	familiar	8	64	blur_50	1	763	426.75	1460.2	0
experimental	familiar	8	65	blur_50	0	979	426.75	1460.2	0
experimental	familiar	8	66	blur_50	1	679	426.75	1460.2	0
experimental	familiar	8	67	blur_50	1	880	426.75	1460.2	0
experimental	familiar	8	68	blur_50	1	763	426.75	1460.2	0
experimental	familiar	8	69	blur_50	0	1196	426.75	1460.2	0
experimental	familiar	8	70	blur_50	1	1096	426.75	1460.2	0
experimental	familiar	8	71	blur_50	1	1313	426.75	1460.2	0
experimental	familiar	8	72	blur_50	0	696	426.75	1460.2	0
experimental	familiar	8	73	blur_50	1	1163	426.75	1460.2	0
experimental	familiar	8	74	blur_50	0	1196	426.75	1460.2	0
experimental	familiar	8	75	blur_50	0	1346	426.75	1460.2	0
experimental	familiar	8	76	blur_50	1	745	426.75	1460.2	0
experimental	familiar	8	77	blur_50	1	679	426.75	1460.2	0
experimental	familiar	8	78	blur_50	1	779	426.75	1460.2	0
experimental	familiar	8	79	blur_50	1	1296	426.75	1460.2	0
experimental	familiar	8	80	blur_50	0	963	426.75	1460.2	0
experimental	familiar	8	81	full_20	0	945	199.955	1858.6	0
experimental	familiar	8	82	full_20	1	696	199.955	1858.6	0
experimental	familiar	8	83	full_20	1	629	199.955	1858.6	0
experimental	familiar	8	84	full_20	1	729	199.955	1858.6	0
experimental	familiar	8	85	full_20	0	762	199.955	1858.6	0
experimental	familiar	8	86	full_20	0	1380	199.955	1858.6	0
experimental	familiar	8	87	full_20	1	1146	199.955	1858.6	0
experimental	familiar	8	88	full_20	1	662	199.955	1858.6	0
experimental	familiar	8	89	full_20	1	1029	199.955	1858.6	0
experimental	familiar	8	90	full_20	1	729	199.955	1858.6	0
experimental	familiar	8	91	full_20	1	1263	199.955	1858.6	0
experimental	familiar	8	92	full_20	1	962	199.955	1858.6	0
experimental	familiar	8	93	full_20	1	745	199.955	1858.6	0
experimental	familiar	8	95	full_20	1	829	199.955	1858.6	0
experimental	familiar	8	96	full_20	0	1213	199.955	1858.6	0
experimental	familiar	8	97	full_20	0	1613	199.955	1858.6	0
experimental	familiar	8	98	full_20	0	896	199.955	1858.6	0
experimental	familiar	8	99	full_20	1	912	199.955	1858.6	0
experimental	familiar	8	100	full_20	1	862	199.955	1858.6	0
experimental	familiar	8	101	full_20	1	1046	199.955	1858.6	0
experimental	familiar	8	103	full_20	1	962	199.955	1858.6	0
experimental	familiar	8	104	full_20	0	562	199.955	1858.6	0
experimental	familiar	8	105	full_20	1	779	199.955	1858.6	0
experimental	familiar	8	106	full_20	0	896	199.955	1858.6	0
experimental	familiar	8	107	full_20	0	963	199.955	1858.6	0
experimental	familiar	8	108	full_20	0	829	199.955	1858.6	0
experimental	familiar	8	109	full_20	1	929	199.955	1858.6	0
experimental	familiar	8	110	full_20	1	629	199.955	1858.6	0
experimental	familiar	8	111	full_20	1	579	199.955	1858.6	0
experimental	familiar	8	112	full_20	0	813	199.955	1858.6	0
experimental	familiar	8	113	full_20	1	1113	199.955	1858.6	0
experimental	familiar	8	114	full_20	1	1730	199.955	1858.6	0
experimental	familiar	8	116	full_20	1	729	199.955	1858.6	0
experimental	familiar	8	117	full_20	0	780	199.955	1858.6	0
experimental	familiar	8	118	full_20	0	1497	199.955	1858.6	0
experimental	familiar	8	119	full_20	0	779	199.955	1858.6	0
experimental	familiar	8	120	full_20	1	1213	199.955	1858.6	0
experimental	familiar	8	1	full_50	1	863	448.418	1039.18	0
experimental	familiar	8	2	full_50	1	579	448.418	1039.18	0
experimental	familiar	8	3	full_50	1	529	448.418	1039.18	0
experimental	familiar	8	5	full_50	1	879	448.418	1039.18	0
experimental	familiar	8	6	full_50	1	862	448.418	1039.18	0
experimental	familiar	8	7	full_50	1	779	448.418	1039.18	0
experimental	familiar	8	8	full_50	1	680	448.418	1039.18	0
experimental	familiar	8	9	full_50	1	713	448.418	1039.18	0
experimental	familiar	8	10	full_50	1	830	448.418	1039.18	0
experimental	familiar	8	11	full_50	1	812	448.418	1039.18	0
experimental	familiar	8	12	full_50	1	596	448.418	1039.18	0
experimental	familiar	8	13	full_50	1	763	448.418	1039.18	0
experimental	familiar	8	14	full_50	1	579	448.418	1039.18	0
experimental	familiar	8	15	full_50	1	496	448.418	1039.18	0
experimental	familiar	8	16	full_50	1	947	448.418	1039.18	0
experimental	familiar	8	17	full_50	1	696	448.418	1039.18	0
experimental	familiar	8	18	full_50	1	796	448.418	1039.18	0
experimental	familiar	8	19	full_50	1	679	448.418	1039.18	0
experimental	familiar	8	20	full_50	1	779	448.418	1039.18	0
experimental	familiar	8	21	full_50	0	796	448.418	1039.18	0
experimental	familiar	8	22	full_50	1	913	448.418	1039.18	0
experimental	familiar	8	23	full_50	1	646	448.418	1039.18	0
experimental	familiar	8	24	full_50	1	612	448.418	1039.18	0
experimental	familiar	8	25	full_50	1	595	448.418	1039.18	0
experimental	familiar	8	26	full_50	1	745	448.418	1039.18	0
experimental	familiar	8	27	full_50	1	646	448.418	1039.18	0
experimental	familiar	8	28	full_50	1	762	448.418	1039.18	0
experimental	familiar	8	29	full_50	1	796	448.418	1039.18	0
experimental	familiar	8	30	full_50	0	996	448.418	1039.18	0
experimental	familiar	8	31	full_50	1	646	448.418	1039.18	0
experimental	familiar	8	32	full_50	1	663	448.418	1039.18	0
experimental	familiar	8	33	full_50	1	762	448.418	1039.18	0
experimental	familiar	8	34	full_50	1	629	448.418	1039.18	0
experimental	familiar	8	35	full_50	1	896	448.418	1039.18	0
experimental	familiar	8	36	full_50	1	562	448.418	1039.18	0
experimental	familiar	8	37	full_50	1	946	448.418	1039.18	0
experimental	familiar	8	38	full_50	1	646	448.418	1039.18	0
experimental	familiar	8	39	full_50	0	546	448.418	1039.18	0
experimental	familiar	8	40	full_50	1	913	448.418	1039.18	0
experimental	unfamiliar	8	41	blur_50	1	963	275.166	1861.43	0
experimental	unfamiliar	8	42	blur_50	1	1380	275.166	1861.43	0
experimental	unfamiliar	8	43	blur_50	1	880	275.166	1861.43	0
experimental	unfamiliar	8	44	blur_50	0	1163	275.166	1861.43	0
experimental	unfamiliar	8	45	blur_50	1	813	275.166	1861.43	0
experimental	unfamiliar	8	46	blur_50	0	1263	275.166	1861.43	0
experimental	unfamiliar	8	47	blur_50	1	879	275.166	1861.43	0
experimental	unfamiliar	8	48	blur_50	1	1079	275.166	1861.43	0
experimental	unfamiliar	8	49	blur_50	0	896	275.166	1861.43	0
experimental	unfamiliar	8	50	blur_50	1	946	275.166	1861.43	0
experimental	unfamiliar	8	51	blur_50	1	896	275.166	1861.43	0
experimental	unfamiliar	8	52	blur_50	1	963	275.166	1861.43	0
experimental	unfamiliar	8	53	blur_50	0	980	275.166	1861.43	0
experimental	unfamiliar	8	54	blur_50	1	863	275.166	1861.43	0
experimental	unfamiliar	8	55	blur_50	1	779	275.166	1861.43	0
experimental	unfamiliar	8	56	blur_50	1	1096	275.166	1861.43	0
experimental	unfamiliar	8	57	blur_50	1	796	275.166	1861.43	0
experimental	unfamiliar	8	58	blur_50	0	1330	275.166	1861.43	0
experimental	unfamiliar	8	59	blur_50	0	1113	275.166	1861.43	0
experimental	unfamiliar	8	61	blur_50	0	912	275.166	1861.43	0
experimental	unfamiliar	8	62	blur_50	1	1229	275.166	1861.43	0
experimental	unfamiliar	8	63	blur_50	1	746	275.166	1861.43	0
experimental	unfamiliar	8	64	blur_50	1	1013	275.166	1861.43	0
experimental	unfamiliar	8	65	blur_50	1	747	275.166	1861.43	0
experimental	unfamiliar	8	66	blur_50	1	1129	275.166	1861.43	0
experimental	unfamiliar	8	67	blur_50	1	1247	275.166	1861.43	0
experimental	unfamiliar	8	68	blur_50	0	1130	275.166	1861.43	0
experimental	unfamiliar	8	69	blur_50	0	1480	275.166	1861.43	0
experimental	unfamiliar	8	70	blur_50	1	679	275.166	1861.43	0
experimental	unfamiliar	8	71	blur_50	0	1663	275.166	1861.43	0
experimental	unfamiliar	8	72	blur_50	1	846	275.166	1861.43	0
experimental	unfamiliar	8	73	blur_50	1	1447	275.166	1861.43	0
experimental	unfamiliar	8	74	blur_50	1	796	275.166	1861.43	0
experimental	unfamiliar	8	75	blur_50	1	746	275.166	1861.43	0
experimental	unfamiliar	8	76	blur_50	1	844	275.166	1861.43	0
experimental	unfamiliar	8	77	blur_50	0	846	275.166	1861.43	0
experimental	unfamiliar	8	78	blur_50	1	1013	275.166	1861.43	0
experimental	unfamiliar	8	79	blur_50	0	1180	275.166	1861.43	0
experimental	unfamiliar	8	80	blur_50	1	896	275.166	1861.43	0
experimental	unfamiliar	8	81	full_20	1	1279	643.027	1757.77	0
experimental	unfamiliar	8	82	full_20	1	1230	643.027	1757.77	0
experimental	unfamiliar	8	83	full_20	1	1046	643.027	1757.77	0
experimental	unfamiliar	8	84	full_20	1	896	643.027	1757.77	0
experimental	unfamiliar	8	85	full_20	1	996	643.027	1757.77	0
experimental	unfamiliar	8	86	full_20	0	963	643.027	1757.77	0
experimental	unfamiliar	8	87	full_20	0	1196	643.027	1757.77	0
experimental	unfamiliar	8	88	full_20	1	1746	643.027	1757.77	0
experimental	unfamiliar	8	89	full_20	0	1446	643.027	1757.77	0
experimental	unfamiliar	8	90	full_20	0	1480	643.027	1757.77	0
experimental	unfamiliar	8	91	full_20	1	1464	643.027	1757.77	0
experimental	unfamiliar	8	92	full_20	1	1263	643.027	1757.77	0
experimental	unfamiliar	8	93	full_20	1	1329	643.027	1757.77	0
experimental	unfamiliar	8	94	full_20	0	1229	643.027	1757.77	0
experimental	unfamiliar	8	95	full_20	1	896	643.027	1757.77	0
experimental	unfamiliar	8	96	full_20	1	1030	643.027	1757.77	0
experimental	unfamiliar	8	98	full_20	1	1497	643.027	1757.77	0
experimental	unfamiliar	8	99	full_20	0	1046	643.027	1757.77	0
experimental	unfamiliar	8	100	full_20	0	829	643.027	1757.77	0
experimental	unfamiliar	8	101	full_20	0	1347	643.027	1757.77	0
experimental	unfamiliar	8	102	full_20	0	1230	643.027	1757.77	0
experimental	unfamiliar	8	103	full_20	0	1063	643.027	1757.77	0
experimental	unfamiliar	8	104	full_20	1	830	643.027	1757.77	0
experimental	unfamiliar	8	105	full_20	1	863	643.027	1757.77	0
experimental	unfamiliar	8	106	full_20	1	1580	643.027	1757.77	0
experimental	unfamiliar	8	107	full_20	1	1464	643.027	1757.77	0
experimental	unfamiliar	8	108	full_20	1	996	643.027	1757.77	0
experimental	unfamiliar	8	109	full_20	0	1180	643.027	1757.77	0
experimental	unfamiliar	8	110	full_20	0	1063	643.027	1757.77	0
experimental	unfamiliar	8	111	full_20	0	1580	643.027	1757.77	0
experimental	unfamiliar	8	112	full_20	0	1396	643.027	1757.77	0
experimental	unfamiliar	8	113	full_20	1	929	643.027	1757.77	0
experimental	unfamiliar	8	114	full_20	1	1230	643.027	1757.77	0
experimental	unfamiliar	8	115	full_20	0	1747	643.027	1757.77	0
experimental	unfamiliar	8	116	full_20	0	1012	643.027	1757.77	0
experimental	unfamiliar	8	117	full_20	1	1079	643.027	1757.77	0
experimental	unfamiliar	8	118	full_20	1	879	643.027	1757.77	0
experimental	unfamiliar	8	119	full_20	1	795	643.027	1757.77	0
experimental	unfamiliar	8	120	full_20	1	1029	643.027	1757.77	0
experimental	unfamiliar	8	2	full_50	1	913	461.341	1318.81	0
experimental	unfamiliar	8	3	full_50	1	1197	461.341	1318.81	0
experimental	unfamiliar	8	4	full_50	1	679	461.341	1318.81	0
experimental	unfamiliar	8	5	full_50	1	1029	461.341	1318.81	0
experimental	unfamiliar	8	6	full_50	1	1013	461.341	1318.81	0
experimental	unfamiliar	8	7	full_50	1	746	461.341	1318.81	0
experimental	unfamiliar	8	8	full_50	0	879	461.341	1318.81	0
experimental	unfamiliar	8	9	full_50	1	946	461.341	1318.81	0
experimental	unfamiliar	8	10	full_50	1	1280	461.341	1318.81	0
experimental	unfamiliar	8	11	full_50	1	963	461.341	1318.81	0
experimental	unfamiliar	8	12	full_50	1	979	461.341	1318.81	0
experimental	unfamiliar	8	13	full_50	1	962	461.341	1318.81	0
experimental	unfamiliar	8	14	full_50	1	663	461.341	1318.81	0
experimental	unfamiliar	8	15	full_50	1	679	461.341	1318.81	0
experimental	unfamiliar	8	16	full_50	1	829	461.341	1318.81	0
experimental	unfamiliar	8	17	full_50	1	846	461.341	1318.81	0
experimental	unfamiliar	8	18	full_50	0	746	461.341	1318.81	0
experimental	unfamiliar	8	19	full_50	1	813	461.341	1318.81	0
experimental	unfamiliar	8	20	full_50	1	729	461.341	1318.81	0
experimental	unfamiliar	8	21	full_50	1	662	461.341	1318.81	0
experimental	unfamiliar	8	22	full_50	1	1197	461.341	1318.81	0
experimental	unfamiliar	8	23	full_50	1	629	461.341	1318.81	0
experimental	unfamiliar	8	24	full_50	0	946	461.341	1318.81	0
experimental	unfamiliar	8	25	full_50	1	795	461.341	1318.81	0
experimental	unfamiliar	8	26	full_50	1	779	461.341	1318.81	0
experimental	unfamiliar	8	27	full_50	1	812	461.341	1318.81	0
experimental	unfamiliar	8	28	full_50	1	779	461.341	1318.81	0
experimental	unfamiliar	8	29	full_50	1	812	461.341	1318.81	0
experimental	unfamiliar	8	30	full_50	0	1146	461.341	1318.81	0
experimental	unfamiliar	8	31	full_50	1	730	461.341	1318.81	0
experimental	unfamiliar	8	32	full_50	1	829	461.341	1318.81	0
experimental	unfamiliar	8	33	full_50	1	629	461.341	1318.81	0
experimental	unfamiliar	8	34	full_50	1	713	461.341	1318.81	0
experimental	unfamiliar	8	35	full_50	0	879	461.341	1318.81	0
experimental	unfamiliar	8	36	full_50	1	812	461.341	1318.81	0
experimental	unfamiliar	8	37	full_50	0	828	461.341	1318.81	0
experimental	unfamiliar	8	39	full_50	1	963	461.341	1318.81	0
experimental	unfamiliar	8	40	full_50	1	762	461.341	1318.81	0
experimental	familiar	9	2	blur_50	0	1130	45.3678	1829.53	0
experimental	familiar	9	3	blur_50	1	796	45.3678	1829.53	0
experimental	familiar	9	4	blur_50	1	810	45.3678	1829.53	0
experimental	familiar	9	5	blur_50	1	979	45.3678	1829.53	0
experimental	familiar	9	6	blur_50	1	862	45.3678	1829.53	0
experimental	familiar	9	7	blur_50	1	645	45.3678	1829.53	0
experimental	familiar	9	8	blur_50	0	996	45.3678	1829.53	0
experimental	familiar	9	9	blur_50	1	946	45.3678	1829.53	0
experimental	familiar	9	10	blur_50	1	1046	45.3678	1829.53	0
experimental	familiar	9	11	blur_50	0	1546	45.3678	1829.53	0
experimental	familiar	9	12	blur_50	1	846	45.3678	1829.53	0
experimental	familiar	9	13	blur_50	1	1346	45.3678	1829.53	0
experimental	familiar	9	14	blur_50	1	1113	45.3678	1829.53	0
experimental	familiar	9	15	blur_50	1	779	45.3678	1829.53	0
experimental	familiar	9	16	blur_50	1	512	45.3678	1829.53	0
experimental	familiar	9	17	blur_50	1	662	45.3678	1829.53	0
experimental	familiar	9	18	blur_50	1	696	45.3678	1829.53	0
experimental	familiar	9	19	blur_50	1	879	45.3678	1829.53	0
experimental	familiar	9	20	blur_50	0	1180	45.3678	1829.53	0
experimental	familiar	9	21	blur_50	1	762	45.3678	1829.53	0
experimental	familiar	9	22	blur_50	1	679	45.3678	1829.53	0
experimental	familiar	9	23	blur_50	0	1630	45.3678	1829.53	0
experimental	familiar	9	24	blur_50	0	912	45.3678	1829.53	0
experimental	familiar	9	25	blur_50	1	679	45.3678	1829.53	0
experimental	familiar	9	26	blur_50	0	862	45.3678	1829.53	0
experimental	familiar	9	27	blur_50	0	562	45.3678	1829.53	0
experimental	familiar	9	28	blur_50	1	1029	45.3678	1829.53	0
experimental	familiar	9	29	blur_50	1	512	45.3678	1829.53	0
experimental	familiar	9	30	blur_50	1	1163	45.3678	1829.53	0
experimental	familiar	9	31	blur_50	1	978	45.3678	1829.53	0
experimental	familiar	9	32	blur_50	0	1046	45.3678	1829.53	0
experimental	familiar	9	33	blur_50	0	612	45.3678	1829.53	0
experimental	familiar	9	34	blur_50	1	1063	45.3678	1829.53	0
experimental	familiar	9	35	blur_50	1	813	45.3678	1829.53	0
experimental	familiar	9	36	blur_50	0	646	45.3678	1829.53	0
experimental	familiar	9	37	blur_50	0	746	45.3678	1829.53	0
experimental	familiar	9	38	blur_50	1	562	45.3678	1829.53	0
experimental	familiar	9	39	blur_50	1	779	45.3678	1829.53	0
experimental	familiar	9	40	blur_50	0	529	45.3678	1829.53	0
experimental	familiar	9	81	full_20	1	812	201.881	1771.62	0
experimental	familiar	9	83	full_20	0	1030	201.881	1771.62	0
experimental	familiar	9	84	full_20	0	1162	201.881	1771.62	0
experimental	familiar	9	86	full_20	1	679	201.881	1771.62	0
experimental	familiar	9	87	full_20	1	963	201.881	1771.62	0
experimental	familiar	9	88	full_20	0	913	201.881	1771.62	0
experimental	familiar	9	90	full_20	1	1096	201.881	1771.62	0
experimental	familiar	9	91	full_20	0	612	201.881	1771.62	0
experimental	familiar	9	92	full_20	0	763	201.881	1771.62	0
experimental	familiar	9	93	full_20	0	1196	201.881	1771.62	0
experimental	familiar	9	94	full_20	0	845	201.881	1771.62	0
experimental	familiar	9	95	full_20	1	979	201.881	1771.62	0
experimental	familiar	9	96	full_20	1	896	201.881	1771.62	0
experimental	familiar	9	97	full_20	1	1013	201.881	1771.62	0
experimental	familiar	9	98	full_20	1	1012	201.881	1771.62	0
experimental	familiar	9	99	full_20	0	1112	201.881	1771.62	0
experimental	familiar	9	100	full_20	1	862	201.881	1771.62	0
experimental	familiar	9	101	full_20	0	679	201.881	1771.62	0
experimental	familiar	9	102	full_20	1	1029	201.881	1771.62	0
experimental	familiar	9	103	full_20	0	1146	201.881	1771.62	0
experimental	familiar	9	104	full_20	1	1046	201.881	1771.62	0
experimental	familiar	9	105	full_20	0	896	201.881	1771.62	0
experimental	familiar	9	106	full_20	0	846	201.881	1771.62	0
experimental	familiar	9	107	full_20	1	678	201.881	1771.62	0
experimental	familiar	9	108	full_20	1	846	201.881	1771.62	0
experimental	familiar	9	109	full_20	0	663	201.881	1771.62	0
experimental	familiar	9	110	full_20	0	679	201.881	1771.62	0
experimental	familiar	9	111	full_20	0	545	201.881	1771.62	0
experimental	familiar	9	112	full_20	1	863	201.881	1771.62	0
experimental	familiar	9	113	full_20	1	796	201.881	1771.62	0
experimental	familiar	9	114	full_20	0	1079	201.881	1771.62	0
experimental	familiar	9	115	full_20	1	846	201.881	1771.62	0
experimental	familiar	9	116	full_20	0	863	201.881	1771.62	0
experimental	familiar	9	117	full_20	1	1146	201.881	1771.62	0
experimental	familiar	9	118	full_20	0	762	201.881	1771.62	0
experimental	familiar	9	119	full_20	0	729	201.881	1771.62	0
experimental	familiar	9	120	full_20	1	812	201.881	1771.62	0
experimental	familiar	9	42	full_50	1	929	254.001	1180.45	0
experimental	familiar	9	43	full_50	1	829	254.001	1180.45	0
experimental	familiar	9	44	full_50	1	696	254.001	1180.45	0
experimental	familiar	9	45	full_50	1	762	254.001	1180.45	0
experimental	familiar	9	46	full_50	1	729	254.001	1180.45	0
experimental	familiar	9	47	full_50	1	495	254.001	1180.45	0
experimental	familiar	9	48	full_50	1	629	254.001	1180.45	0
experimental	familiar	9	49	full_50	1	712	254.001	1180.45	0
experimental	familiar	9	50	full_50	1	1012	254.001	1180.45	0
experimental	familiar	9	51	full_50	1	612	254.001	1180.45	0
experimental	familiar	9	52	full_50	1	595	254.001	1180.45	0
experimental	familiar	9	53	full_50	1	494	254.001	1180.45	0
experimental	familiar	9	54	full_50	1	545	254.001	1180.45	0
experimental	familiar	9	55	full_50	1	679	254.001	1180.45	0
experimental	familiar	9	56	full_50	1	729	254.001	1180.45	0
experimental	familiar	9	57	full_50	1	913	254.001	1180.45	0
experimental	familiar	9	58	full_50	1	612	254.001	1180.45	0
experimental	familiar	9	59	full_50	1	546	254.001	1180.45	0
experimental	familiar	9	60	full_50	1	646	254.001	1180.45	0
experimental	familiar	9	61	full_50	1	929	254.001	1180.45	0
experimental	familiar	9	62	full_50	1	462	254.001	1180.45	0
experimental	familiar	9	63	full_50	1	529	254.001	1180.45	0
experimental	familiar	9	64	full_50	1	595	254.001	1180.45	0
experimental	familiar	9	65	full_50	0	612	254.001	1180.45	0
experimental	familiar	9	66	full_50	1	479	254.001	1180.45	0
experimental	familiar	9	67	full_50	0	546	254.001	1180.45	0
experimental	familiar	9	68	full_50	1	1063	254.001	1180.45	0
experimental	familiar	9	69	full_50	0	1112	254.001	1180.45	0
experimental	familiar	9	70	full_50	1	579	254.001	1180.45	0
experimental	familiar	9	71	full_50	1	545	254.001	1180.45	0
experimental	familiar	9	72	full_50	1	562	254.001	1180.45	0
experimental	familiar	9	73	full_50	1	529	254.001	1180.45	0
experimental	familiar	9	74	full_50	1	796	254.001	1180.45	0
experimental	familiar	9	76	full_50	1	762	254.001	1180.45	0
experimental	familiar	9	77	full_50	1	645	254.001	1180.45	0
experimental	familiar	9	78	full_50	1	629	254.001	1180.45	0
experimental	familiar	9	79	full_50	1	595	254.001	1180.45	0
experimental	familiar	9	80	full_50	1	746	254.001	1180.45	0
experimental	unfamiliar	9	2	blur_50	1	979	367.737	1066.06	0
experimental	unfamiliar	9	4	blur_50	1	795	367.737	1066.06	0
experimental	unfamiliar	9	5	blur_50	0	663	367.737	1066.06	0
experimental	unfamiliar	9	6	blur_50	0	813	367.737	1066.06	0
experimental	unfamiliar	9	7	blur_50	1	696	367.737	1066.06	0
experimental	unfamiliar	9	8	blur_50	0	729	367.737	1066.06	0
experimental	unfamiliar	9	9	blur_50	0	612	367.737	1066.06	0
experimental	unfamiliar	9	10	blur_50	1	696	367.737	1066.06	0
experimental	unfamiliar	9	11	blur_50	1	712	367.737	1066.06	0
experimental	unfamiliar	9	12	blur_50	0	395	367.737	1066.06	0
experimental	unfamiliar	9	13	blur_50	0	563	367.737	1066.06	0
experimental	unfamiliar	9	14	blur_50	0	712	367.737	1066.06	0
experimental	unfamiliar	9	15	blur_50	1	629	367.737	1066.06	0
experimental	unfamiliar	9	16	blur_50	0	830	367.737	1066.06	0
experimental	unfamiliar	9	17	blur_50	0	710	367.737	1066.06	0
experimental	unfamiliar	9	18	blur_50	1	729	367.737	1066.06	0
experimental	unfamiliar	9	19	blur_50	1	979	367.737	1066.06	0
experimental	unfamiliar	9	20	blur_50	0	830	367.737	1066.06	0
experimental	unfamiliar	9	21	blur_50	1	896	367.737	1066.06	0
experimental	unfamiliar	9	22	blur_50	1	545	367.737	1066.06	0
experimental	unfamiliar	9	23	blur_50	0	729	367.737	1066.06	0
experimental	unfamiliar	9	24	blur_50	0	445	367.737	1066.06	0
experimental	unfamiliar	9	25	blur_50	0	596	367.737	1066.06	0
experimental	unfamiliar	9	26	blur_50	1	612	367.737	1066.06	0
experimental	unfamiliar	9	27	blur_50	0	796	367.737	1066.06	0
experimental	unfamiliar	9	28	blur_50	1	663	367.737	1066.06	0
experimental	unfamiliar	9	29	blur_50	0	662	367.737	1066.06	0
experimental	unfamiliar	9	30	blur_50	1	646	367.737	1066.06	0
experimental	unfamiliar	9	31	blur_50	0	779	367.737	1066.06	0
experimental	unfamiliar	9	32	blur_50	1	612	367.737	1066.06	0
experimental	unfamiliar	9	33	blur_50	0	629	367.737	1066.06	0
experimental	unfamiliar	9	34	blur_50	0	612	367.737	1066.06	0
experimental	unfamiliar	9	35	blur_50	1	629	367.737	1066.06	0
experimental	unfamiliar	9	36	blur_50	1	479	367.737	1066.06	0
experimental	unfamiliar	9	37	blur_50	0	696	367.737	1066.06	0
experimental	unfamiliar	9	38	blur_50	0	879	367.737	1066.06	0
experimental	unfamiliar	9	39	blur_50	1	612	367.737	1066.06	0
experimental	unfamiliar	9	40	blur_50	1	629	367.737	1066.06	0
experimental	unfamiliar	9	81	full_20	1	679	73.0402	1533.01	0
experimental	unfamiliar	9	82	full_20	1	930	73.0402	1533.01	0
experimental	unfamiliar	9	83	full_20	1	862	73.0402	1533.01	0
experimental	unfamiliar	9	84	full_20	1	696	73.0402	1533.01	0
experimental	unfamiliar	9	85	full_20	1	763	73.0402	1533.01	0
experimental	unfamiliar	9	86	full_20	1	863	73.0402	1533.01	0
experimental	unfamiliar	9	87	full_20	1	913	73.0402	1533.01	0
experimental	unfamiliar	9	88	full_20	0	862	73.0402	1533.01	0
experimental	unfamiliar	9	89	full_20	1	879	73.0402	1533.01	0
experimental	unfamiliar	9	90	full_20	1	746	73.0402	1533.01	0
experimental	unfamiliar	9	91	full_20	0	1030	73.0402	1533.01	0
experimental	unfamiliar	9	92	full_20	1	729	73.0402	1533.01	0
experimental	unfamiliar	9	93	full_20	0	629	73.0402	1533.01	0
experimental	unfamiliar	9	94	full_20	0	662	73.0402	1533.01	0
experimental	unfamiliar	9	95	full_20	1	913	73.0402	1533.01	0
[truncated: 3,761 more rows]

## Sheet: outlierCalculation
Row Labels	Average of RT	StdDev of RT
control
blur_50
familiar
1	909.75	516.18
2	796.525	354.681
3	1099.1	652.885
4	807.9	338.076
5	1366.05	495.848
6	1486.12	1510.85
7	768.6	406.238
8	1086.22	430.599
9	859.75	473.62
10	901.525	725.276
11	718.65	208.84
12	828.8	374.543
unfamiliar
1	1187.6	896.276
2	856.525	284.429
3	886.025	351.291
4	701.625	322.017
5	1238.53	311.586
6	5834.32	28384.4
7	825.85	471.17
8	1377.03	962.838
9	893.725	351.675
10	798.075	394.046
11	865.725	373.562
12	824.925	257.279
full_20
familiar
1	939.05	485.315
2	1145.45	661.472
3	1125.72	418.608
4	842.325	423.188
5	1237	389.797
6	1829.42	1464.23
7	872.1	549.783
8	1405.53	1522.81
9	788.05	313.832
10	1066.47	705.561
11	982.15	483.46
12	998.6	322.026
unfamiliar
1	1067.4	1294.74
2	890.45	557.706
3	1133.38	528.244
4	604.775	178.484
5	915.925	230.268
6	1645.58	2072.38
7	730.675	282.853
8	1759.6	1002.61
9	860.4	364.829
10	920.15	344.707
11	1184.62	687.919
12	896.65	304.038
full_50
familiar
1	819.225	613.423
2	782.5	202.312
3	1016.75	485.122
4	608	136.816
5	1136.22	557.418
6	1398	1417.25
7	614.9	173.132
8	1216.08	512.703
9	715.525	252.195
10	944.825	524.466
11	747.25	333.681
12	793.225	265.504
unfamiliar
1	2211.7	4726.07
2	896.95	349.529
3	1023.77	485.362
4	648.375	205.476
5	1133.53	339.506
6	1165.95	770.791
7	660.525	284.166
8	1284.72	787.946
9	882.9	410.803
10	855.775	710.278
11	708.25	191.183
12	689.475	171.833
experimental
blur_50
familiar
1	784.425	204.328
2	954.325	369.275
3	1278.38	1474.87
4	861.05	230.635
5	1100.22	440.951
6	995.7	237.949
7	985.95	218.035
8	943.475	258.362
9	937.45	446.041
10	803.25	193.727
11	769.675	189.935
12	790.8	209.342
unfamiliar
1	827.375	147.748
2	1016.92	377.894
3	964.725	425.8
4	1091.62	1272.53
5	1141.25	470.33
6	1030.67	161.331
7	1132.35	348.773
8	1068.3	396.567
9	716.9	174.581
10	875.825	201.518
11	866.75	283.625
12	881.6	251.222
full_20
familiar
1	927.075	263.908
2	1061.85	343.558
3	1692.5	945.369
4	892.4	351.328
5	1521.8	486.666
6	1198.45	304.464
7	986.075	223.164
8	1029.28	414.66
9	986.75	392.434
10	1120.55	263.343
11	881.675	175.037
12	939.675	152.192
unfamiliar
1	932.45	224.052
2	1048.92	338.019
3	1369.17	475.766
4	900.5	232.047
5	1503.42	729.529
6	1243.22	315.438
7	904.95	296.505
8	1200.4	278.687
9	803.025	364.992
10	1053.55	242.514
11	913.325	211.747
12	1271.72	393.02
full_50
familiar
1	654.1	79.9377
2	916.625	194.762
3	1061.85	505.498
4	943.45	201.719
5	1071.6	313.817
6	729.075	157.355
7	765.85	174.523
8	743.8	147.691
9	717.225	231.612
10	616.8	82.5399
11	608.525	138.373
12	699.375	143.57
unfamiliar
1	758.45	143.887
2	990.6	247.911
3	1021.75	353.823
4	1173.55	1374.47
5	1176.12	403
6	1011.3	288.448
7	996.85	304.504
8	890.075	214.367
9	811.275	218.713
10	758.325	160.465
11	777.975	220.763
12	746.05	139.796

## Sheet: dataWithoutOutliers
group	familiarity	subject	trial	condition	accuracy	RT
experimental	familiar	e1	42	blur_50	1	662
experimental	familiar	e1	43	blur_50	1	930
experimental	familiar	e1	44	blur_50	1	1062
experimental	familiar	e1	45	blur_50	1	729
experimental	familiar	e1	46	blur_50	1	596
experimental	familiar	e1	47	blur_50	1	829
experimental	familiar	e1	48	blur_50	1	1080
experimental	familiar	e1	49	blur_50	1	1013
experimental	familiar	e1	50	blur_50	1	1029
experimental	familiar	e1	51	blur_50	1	996
experimental	familiar	e1	52	blur_50	1	795
experimental	familiar	e1	53	blur_50	1	829
experimental	familiar	e1	54	blur_50	1	662
experimental	familiar	e1	56	blur_50	1	729
experimental	familiar	e1	57	blur_50	0	696
experimental	familiar	e1	58	blur_50	1	929
experimental	familiar	e1	59	blur_50	1	729
experimental	familiar	e1	60	blur_50	1	679
experimental	familiar	e1	61	blur_50	1	595
experimental	familiar	e1	62	blur_50	1	629
experimental	familiar	e1	63	blur_50	1	562
experimental	familiar	e1	64	blur_50	1	662
experimental	familiar	e1	65	blur_50	1	645
experimental	familiar	e1	66	blur_50	1	912
experimental	familiar	e1	67	blur_50	1	696
experimental	familiar	e1	68	blur_50	1	579
experimental	familiar	e1	69	blur_50	1	695
experimental	familiar	e1	70	blur_50	1	696
experimental	familiar	e1	71	blur_50	1	646
experimental	familiar	e1	73	blur_50	1	696
experimental	familiar	e1	74	blur_50	1	578
experimental	familiar	e1	75	blur_50	1	696
experimental	familiar	e1	76	blur_50	1	629
experimental	familiar	e1	77	blur_50	1	779
experimental	familiar	e1	78	blur_50	1	679
experimental	familiar	e1	79	blur_50	1	478
experimental	familiar	e1	80	blur_50	1	729
experimental	familiar	e1	81	full_20	1	729
experimental	familiar	e1	82	full_20	1	713
experimental	familiar	e1	83	full_20	1	796
experimental	familiar	e1	84	full_20	1	862
experimental	familiar	e1	85	full_20	1	729
experimental	familiar	e1	86	full_20	1	613
experimental	familiar	e1	87	full_20	1	646
experimental	familiar	e1	88	full_20	1	512
experimental	familiar	e1	89	full_20	1	879
experimental	familiar	e1	90	full_20	1	1363
experimental	familiar	e1	91	full_20	0	595
experimental	familiar	e1	92	full_20	0	1196
experimental	familiar	e1	93	full_20	1	896
experimental	familiar	e1	94	full_20	1	1346
experimental	familiar	e1	95	full_20	1	779
experimental	familiar	e1	96	full_20	1	612
experimental	familiar	e1	98	full_20	0	896
experimental	familiar	e1	99	full_20	1	1147
experimental	familiar	e1	100	full_20	1	913
experimental	familiar	e1	101	full_20	0	829
experimental	familiar	e1	102	full_20	1	695
experimental	familiar	e1	103	full_20	1	1362
experimental	familiar	e1	104	full_20	1	729
experimental	familiar	e1	105	full_20	0	1063
experimental	familiar	e1	106	full_20	1	695
experimental	familiar	e1	107	full_20	0	880
experimental	familiar	e1	108	full_20	1	1396
experimental	familiar	e1	110	full_20	0	1096
experimental	familiar	e1	111	full_20	0	896
experimental	familiar	e1	112	full_20	1	846
experimental	familiar	e1	113	full_20	0	946
experimental	familiar	e1	114	full_20	0	1213
experimental	familiar	e1	115	full_20	1	1030
experimental	familiar	e1	116	full_20	1	679
experimental	familiar	e1	117	full_20	0	912
experimental	familiar	e1	118	full_20	1	762
experimental	familiar	e1	119	full_20	1	746
experimental	familiar	e1	120	full_20	1	1113
experimental	familiar	e1	1	full_50	1	680
experimental	familiar	e1	2	full_50	1	746
experimental	familiar	e1	3	full_50	1	746
experimental	familiar	e1	4	full_50	1	763
experimental	familiar	e1	5	full_50	1	663
experimental	familiar	e1	6	full_50	1	679
experimental	familiar	e1	7	full_50	1	612
experimental	familiar	e1	8	full_50	1	796
experimental	familiar	e1	9	full_50	1	596
experimental	familiar	e1	10	full_50	1	646
experimental	familiar	e1	11	full_50	1	696
experimental	familiar	e1	12	full_50	1	646
experimental	familiar	e1	13	full_50	1	746
experimental	familiar	e1	14	full_50	1	646
experimental	familiar	e1	15	full_50	1	762
experimental	familiar	e1	16	full_50	1	812
experimental	familiar	e1	17	full_50	1	529
experimental	familiar	e1	18	full_50	1	579
experimental	familiar	e1	19	full_50	1	645
experimental	familiar	e1	20	full_50	1	663
experimental	familiar	e1	21	full_50	1	646
experimental	familiar	e1	22	full_50	1	545
experimental	familiar	e1	23	full_50	1	596
experimental	familiar	e1	24	full_50	1	529
experimental	familiar	e1	25	full_50	1	526
experimental	familiar	e1	26	full_50	1	663
experimental	familiar	e1	27	full_50	1	629
experimental	familiar	e1	28	full_50	1	645
experimental	familiar	e1	29	full_50	1	612
experimental	familiar	e1	30	full_50	1	615
experimental	familiar	e1	31	full_50	1	579
experimental	familiar	e1	32	full_50	1	562
experimental	familiar	e1	33	full_50	1	596
experimental	familiar	e1	34	full_50	1	729
experimental	familiar	e1	35	full_50	1	646
experimental	familiar	e1	36	full_50	1	612
experimental	familiar	e1	37	full_50	1	696
experimental	familiar	e1	38	full_50	1	612
experimental	familiar	e1	39	full_50	1	612
experimental	unfamiliar	e1	41	blur_50	1	896
experimental	unfamiliar	e1	42	blur_50	0	695
experimental	unfamiliar	e1	44	blur_50	1	812
experimental	unfamiliar	e1	45	blur_50	1	763
experimental	unfamiliar	e1	46	blur_50	1	946
experimental	unfamiliar	e1	47	blur_50	0	763
experimental	unfamiliar	e1	48	blur_50	1	863
experimental	unfamiliar	e1	49	blur_50	0	896
experimental	unfamiliar	e1	50	blur_50	1	813
experimental	unfamiliar	e1	51	blur_50	1	695
experimental	unfamiliar	e1	52	blur_50	1	762
experimental	unfamiliar	e1	53	blur_50	0	1046
experimental	unfamiliar	e1	54	blur_50	1	829
experimental	unfamiliar	e1	55	blur_50	1	1112
experimental	unfamiliar	e1	56	blur_50	1	913
experimental	unfamiliar	e1	57	blur_50	1	1012
experimental	unfamiliar	e1	58	blur_50	1	779
experimental	unfamiliar	e1	59	blur_50	1	746
experimental	unfamiliar	e1	60	blur_50	1	863
experimental	unfamiliar	e1	61	blur_50	1	612
experimental	unfamiliar	e1	62	blur_50	1	712
experimental	unfamiliar	e1	63	blur_50	1	846
experimental	unfamiliar	e1	64	blur_50	0	829
experimental	unfamiliar	e1	65	blur_50	1	696
experimental	unfamiliar	e1	66	blur_50	0	779
experimental	unfamiliar	e1	67	blur_50	1	628
experimental	unfamiliar	e1	68	blur_50	1	729
experimental	unfamiliar	e1	69	blur_50	1	746
experimental	unfamiliar	e1	70	blur_50	1	696
experimental	unfamiliar	e1	71	blur_50	1	795
experimental	unfamiliar	e1	72	blur_50	0	946
experimental	unfamiliar	e1	73	blur_50	1	729
experimental	unfamiliar	e1	75	blur_50	0	796
experimental	unfamiliar	e1	76	blur_50	0	696
experimental	unfamiliar	e1	77	blur_50	1	862
experimental	unfamiliar	e1	78	blur_50	1	846
experimental	unfamiliar	e1	79	blur_50	1	662
experimental	unfamiliar	e1	80	blur_50	1	778
experimental	unfamiliar	e1	81	full_20	1	746
experimental	unfamiliar	e1	82	full_20	1	929
experimental	unfamiliar	e1	83	full_20	1	896
experimental	unfamiliar	e1	84	full_20	0	845
experimental	unfamiliar	e1	85	full_20	1	746
experimental	unfamiliar	e1	86	full_20	1	846
experimental	unfamiliar	e1	88	full_20	1	1012
experimental	unfamiliar	e1	89	full_20	0	1213
experimental	unfamiliar	e1	90	full_20	1	896
experimental	unfamiliar	e1	91	full_20	0	1280
experimental	unfamiliar	e1	92	full_20	1	946
experimental	unfamiliar	e1	93	full_20	1	862
experimental	unfamiliar	e1	94	full_20	1	659
experimental	unfamiliar	e1	95	full_20	1	779
experimental	unfamiliar	e1	96	full_20	1	795
experimental	unfamiliar	e1	97	full_20	1	896
experimental	unfamiliar	e1	98	full_20	1	912
experimental	unfamiliar	e1	99	full_20	1	729
experimental	unfamiliar	e1	100	full_20	1	1030
experimental	unfamiliar	e1	101	full_20	1	1363
experimental	unfamiliar	e1	102	full_20	1	1063
experimental	unfamiliar	e1	103	full_20	1	829
experimental	unfamiliar	e1	104	full_20	1	712
experimental	unfamiliar	e1	105	full_20	1	780
experimental	unfamiliar	e1	106	full_20	1	712
experimental	unfamiliar	e1	107	full_20	0	1129
experimental	unfamiliar	e1	108	full_20	1	713
experimental	unfamiliar	e1	109	full_20	1	662
experimental	unfamiliar	e1	110	full_20	1	1129
experimental	unfamiliar	e1	111	full_20	1	729
experimental	unfamiliar	e1	112	full_20	1	879
experimental	unfamiliar	e1	113	full_20	1	980
experimental	unfamiliar	e1	114	full_20	1	1296
experimental	unfamiliar	e1	115	full_20	1	696
experimental	unfamiliar	e1	116	full_20	1	962
experimental	unfamiliar	e1	117	full_20	0	1279
experimental	unfamiliar	e1	118	full_20	1	846
experimental	unfamiliar	e1	120	full_20	1	646
experimental	unfamiliar	e1	2	full_50	1	980
experimental	unfamiliar	e1	3	full_50	1	663
experimental	unfamiliar	e1	4	full_50	1	596
experimental	unfamiliar	e1	5	full_50	1	730
experimental	unfamiliar	e1	6	full_50	1	679
experimental	unfamiliar	e1	7	full_50	1	579
experimental	unfamiliar	e1	8	full_50	1	730
experimental	unfamiliar	e1	9	full_50	1	746
experimental	unfamiliar	e1	11	full_50	0	746
experimental	unfamiliar	e1	12	full_50	1	729
experimental	unfamiliar	e1	13	full_50	0	796
experimental	unfamiliar	e1	14	full_50	1	579
experimental	unfamiliar	e1	15	full_50	1	630
experimental	unfamiliar	e1	16	full_50	1	512
experimental	unfamiliar	e1	17	full_50	1	612
experimental	unfamiliar	e1	18	full_50	1	696
experimental	unfamiliar	e1	19	full_50	0	613
experimental	unfamiliar	e1	20	full_50	1	796
experimental	unfamiliar	e1	21	full_50	1	596
experimental	unfamiliar	e1	22	full_50	0	913
experimental	unfamiliar	e1	23	full_50	1	780
experimental	unfamiliar	e1	24	full_50	1	696
experimental	unfamiliar	e1	25	full_50	1	762
experimental	unfamiliar	e1	26	full_50	1	845
experimental	unfamiliar	e1	27	full_50	1	729
experimental	unfamiliar	e1	28	full_50	1	812
experimental	unfamiliar	e1	30	full_50	1	646
experimental	unfamiliar	e1	31	full_50	1	646
experimental	unfamiliar	e1	32	full_50	1	713
experimental	unfamiliar	e1	33	full_50	1	846
experimental	unfamiliar	e1	34	full_50	1	812
experimental	unfamiliar	e1	35	full_50	1	595
experimental	unfamiliar	e1	36	full_50	1	879
experimental	unfamiliar	e1	37	full_50	1	879
experimental	unfamiliar	e1	38	full_50	1	829
experimental	unfamiliar	e1	39	full_50	1	896
experimental	unfamiliar	e1	40	full_50	0	780
experimental	familiar	e2	81	blur_50	1	879
experimental	familiar	e2	82	blur_50	1	929
experimental	familiar	e2	83	blur_50	1	930
experimental	familiar	e2	84	blur_50	1	1029
experimental	familiar	e2	85	blur_50	1	746
experimental	familiar	e2	86	blur_50	1	1263
experimental	familiar	e2	87	blur_50	0	863
experimental	familiar	e2	88	blur_50	0	1029
experimental	familiar	e2	89	blur_50	0	1279
experimental	familiar	e2	90	blur_50	1	846
experimental	familiar	e2	91	blur_50	1	813
experimental	familiar	e2	92	blur_50	0	962
experimental	familiar	e2	93	blur_50	1	830
experimental	familiar	e2	94	blur_50	1	579
experimental	familiar	e2	95	blur_50	1	829
experimental	familiar	e2	96	blur_50	0	813
experimental	familiar	e2	97	blur_50	1	779
experimental	familiar	e2	99	blur_50	1	863
experimental	familiar	e2	100	blur_50	1	896
experimental	familiar	e2	101	blur_50	1	696
experimental	familiar	e2	102	blur_50	1	896
experimental	familiar	e2	103	blur_50	1	796
experimental	familiar	e2	104	blur_50	1	1196
experimental	familiar	e2	105	blur_50	1	979
experimental	familiar	e2	106	blur_50	0	929
experimental	familiar	e2	107	blur_50	1	729
experimental	familiar	e2	108	blur_50	1	746
experimental	familiar	e2	109	blur_50	1	1212
experimental	familiar	e2	110	blur_50	1	963
experimental	familiar	e2	111	blur_50	0	746
experimental	familiar	e2	112	blur_50	0	912
experimental	familiar	e2	113	blur_50	0	1346
experimental	familiar	e2	114	blur_50	1	629
experimental	familiar	e2	115	blur_50	1	762
experimental	familiar	e2	116	blur_50	1	830
experimental	familiar	e2	117	blur_50	0	1030
experimental	familiar	e2	118	blur_50	1	946
experimental	familiar	e2	119	blur_50	1	712
experimental	familiar	e2	120	blur_50	0	996
experimental	familiar	e2	1	full_20	1	1330
experimental	familiar	e2	2	full_20	1	812
experimental	familiar	e2	3	full_20	0	862
experimental	familiar	e2	4	full_20	1	862
experimental	familiar	e2	5	full_20	0	1029
experimental	familiar	e2	6	full_20	0	1179
experimental	familiar	e2	7	full_20	1	1564
experimental	familiar	e2	8	full_20	1	1012
experimental	familiar	e2	9	full_20	0	1346
experimental	familiar	e2	11	full_20	0	1113
experimental	familiar	e2	12	full_20	1	1713
experimental	familiar	e2	13	full_20	0	962
experimental	familiar	e2	14	full_20	0	880
experimental	familiar	e2	15	full_20	0	812
experimental	familiar	e2	16	full_20	0	946
experimental	familiar	e2	17	full_20	1	1146
experimental	familiar	e2	18	full_20	1	1029
experimental	familiar	e2	19	full_20	0	1213
experimental	familiar	e2	20	full_20	0	1180
experimental	familiar	e2	21	full_20	0	1514
experimental	familiar	e2	22	full_20	1	1530
experimental	familiar	e2	23	full_20	0	1179
experimental	familiar	e2	24	full_20	1	829
experimental	familiar	e2	25	full_20	1	679
experimental	familiar	e2	26	full_20	0	1664
experimental	familiar	e2	27	full_20	1	912
experimental	familiar	e2	28	full_20	1	729
experimental	familiar	e2	29	full_20	1	796
experimental	familiar	e2	30	full_20	1	779
experimental	familiar	e2	31	full_20	1	1180
experimental	familiar	e2	32	full_20	0	946
experimental	familiar	e2	33	full_20	1	796
experimental	familiar	e2	34	full_20	1	946
experimental	familiar	e2	35	full_20	0	679
experimental	familiar	e2	36	full_20	1	1046
experimental	familiar	e2	37	full_20	1	779
experimental	familiar	e2	38	full_20	1	980
experimental	familiar	e2	39	full_20	0	1496
experimental	familiar	e2	41	full_50	1	863
experimental	familiar	e2	42	full_50	1	696
experimental	familiar	e2	43	full_50	1	980
experimental	familiar	e2	45	full_50	1	946
experimental	familiar	e2	46	full_50	1	996
experimental	familiar	e2	47	full_50	1	663
experimental	familiar	e2	48	full_50	1	629
experimental	familiar	e2	49	full_50	1	862
experimental	familiar	e2	50	full_50	1	1146
experimental	familiar	e2	51	full_50	1	962
experimental	familiar	e2	52	full_50	1	912
experimental	familiar	e2	53	full_50	1	762
experimental	familiar	e2	54	full_50	0	862
experimental	familiar	e2	55	full_50	1	862
experimental	familiar	e2	56	full_50	1	996
experimental	familiar	e2	57	full_50	1	729
experimental	familiar	e2	58	full_50	1	696
experimental	familiar	e2	59	full_50	1	712
experimental	familiar	e2	60	full_50	1	1063
experimental	familiar	e2	61	full_50	1	1029
experimental	familiar	e2	62	full_50	1	830
experimental	familiar	e2	63	full_50	1	1213
experimental	familiar	e2	64	full_50	1	1012
experimental	familiar	e2	65	full_50	1	829
experimental	familiar	e2	66	full_50	1	996
experimental	familiar	e2	67	full_50	1	1080
experimental	familiar	e2	68	full_50	1	812
experimental	familiar	e2	69	full_50	1	1029
experimental	familiar	e2	70	full_50	1	745
experimental	familiar	e2	71	full_50	1	980
experimental	familiar	e2	72	full_50	1	678
experimental	familiar	e2	73	full_50	1	862
experimental	familiar	e2	75	full_50	1	696
experimental	familiar	e2	76	full_50	1	712
experimental	familiar	e2	77	full_50	1	962
experimental	familiar	e2	78	full_50	1	695
experimental	familiar	e2	80	full_50	1	1113
experimental	unfamiliar	e2	81	blur_50	0	1230
experimental	unfamiliar	e2	82	blur_50	0	1229
experimental	unfamiliar	e2	83	blur_50	0	1129
experimental	unfamiliar	e2	85	blur_50	1	1079
experimental	unfamiliar	e2	86	blur_50	0	929
experimental	unfamiliar	e2	87	blur_50	0	979
experimental	unfamiliar	e2	88	blur_50	0	1113
experimental	unfamiliar	e2	89	blur_50	1	762
experimental	unfamiliar	e2	90	blur_50	1	1463
experimental	unfamiliar	e2	91	blur_50	1	880
experimental	unfamiliar	e2	92	blur_50	0	996
experimental	unfamiliar	e2	93	blur_50	0	729
experimental	unfamiliar	e2	94	blur_50	0	896
experimental	unfamiliar	e2	95	blur_50	1	913
experimental	unfamiliar	e2	96	blur_50	0	712
experimental	unfamiliar	e2	97	blur_50	0	1079
experimental	unfamiliar	e2	98	blur_50	1	1362
experimental	unfamiliar	e2	99	blur_50	0	830
experimental	unfamiliar	e2	100	blur_50	0	863
experimental	unfamiliar	e2	101	blur_50	1	779
experimental	unfamiliar	e2	102	blur_50	0	796
experimental	unfamiliar	e2	103	blur_50	1	746
experimental	unfamiliar	e2	104	blur_50	1	629
experimental	unfamiliar	e2	105	blur_50	1	896
experimental	unfamiliar	e2	106	blur_50	0	596
experimental	unfamiliar	e2	107	blur_50	1	613
experimental	unfamiliar	e2	108	blur_50	1	696
experimental	unfamiliar	e2	110	blur_50	1	795
experimental	unfamiliar	e2	111	blur_50	1	980
experimental	unfamiliar	e2	112	blur_50	0	979
experimental	unfamiliar	e2	113	blur_50	1	1263
experimental	unfamiliar	e2	114	blur_50	1	1063
experimental	unfamiliar	e2	115	blur_50	0	863
experimental	unfamiliar	e2	116	blur_50	0	1330
experimental	unfamiliar	e2	117	blur_50	1	879
experimental	unfamiliar	e2	118	blur_50	0	1497
experimental	unfamiliar	e2	119	blur_50	1	963
experimental	unfamiliar	e2	120	blur_50	1	546
experimental	unfamiliar	e2	1	full_20	1	929
experimental	unfamiliar	e2	2	full_20	0	1162
experimental	unfamiliar	e2	3	full_20	1	946
experimental	unfamiliar	e2	4	full_20	0	863
experimental	unfamiliar	e2	5	full_20	1	996
experimental	unfamiliar	e2	6	full_20	0	1212
experimental	unfamiliar	e2	7	full_20	1	996
experimental	unfamiliar	e2	8	full_20	0	1229
experimental	unfamiliar	e2	9	full_20	1	996
experimental	unfamiliar	e2	10	full_20	1	1330
experimental	unfamiliar	e2	11	full_20	1	912
experimental	unfamiliar	e2	12	full_20	0	1163
experimental	unfamiliar	e2	13	full_20	1	913
experimental	unfamiliar	e2	14	full_20	1	929
experimental	unfamiliar	e2	15	full_20	0	963
experimental	unfamiliar	e2	16	full_20	1	979
experimental	unfamiliar	e2	17	full_20	1	777
experimental	unfamiliar	e2	18	full_20	0	1430
experimental	unfamiliar	e2	19	full_20	1	979
experimental	unfamiliar	e2	20	full_20	1	896
experimental	unfamiliar	e2	21	full_20	1	779
experimental	unfamiliar	e2	22	full_20	1	946
experimental	unfamiliar	e2	23	full_20	1	896
experimental	unfamiliar	e2	24	full_20	0	1496
experimental	unfamiliar	e2	25	full_20	1	913
experimental	unfamiliar	e2	26	full_20	1	963
experimental	unfamiliar	e2	27	full_20	1	1079
experimental	unfamiliar	e2	29	full_20	0	946
experimental	unfamiliar	e2	30	full_20	1	679
experimental	unfamiliar	e2	31	full_20	0	763
experimental	unfamiliar	e2	32	full_20	0	1029
experimental	unfamiliar	e2	33	full_20	1	829
experimental	unfamiliar	e2	34	full_20	0	1080
experimental	unfamiliar	e2	35	full_20	1	1130
experimental	unfamiliar	e2	36	full_20	1	529
experimental	unfamiliar	e2	37	full_20	1	1246
experimental	unfamiliar	e2	38	full_20	0	1348
experimental	unfamiliar	e2	39	full_20	1	1013
experimental	unfamiliar	e2	40	full_20	1	946
experimental	unfamiliar	e2	41	full_50	1	1096
experimental	unfamiliar	e2	42	full_50	1	980
experimental	unfamiliar	e2	43	full_50	1	1280
experimental	unfamiliar	e2	44	full_50	1	1229
experimental	unfamiliar	e2	45	full_50	1	763
experimental	unfamiliar	e2	46	full_50	1	1463
experimental	unfamiliar	e2	47	full_50	0	962
experimental	unfamiliar	e2	48	full_50	1	946
experimental	unfamiliar	e2	49	full_50	1	779
experimental	unfamiliar	e2	50	full_50	1	1230
experimental	unfamiliar	e2	51	full_50	1	979
experimental	unfamiliar	e2	52	full_50	1	1013
experimental	unfamiliar	e2	53	full_50	0	1029
experimental	unfamiliar	e2	54	full_50	1	779
experimental	unfamiliar	e2	55	full_50	1	879
experimental	unfamiliar	e2	56	full_50	1	946
experimental	unfamiliar	e2	57	full_50	1	1013
experimental	unfamiliar	e2	58	full_50	1	896
experimental	unfamiliar	e2	59	full_50	1	980
experimental	unfamiliar	e2	60	full_50	1	1347
experimental	unfamiliar	e2	61	full_50	1	796
experimental	unfamiliar	e2	62	full_50	1	846
experimental	unfamiliar	e2	63	full_50	1	829
experimental	unfamiliar	e2	64	full_50	0	796
experimental	unfamiliar	e2	65	full_50	1	830
experimental	unfamiliar	e2	66	full_50	1	979
experimental	unfamiliar	e2	67	full_50	1	796
experimental	unfamiliar	e2	68	full_50	0	1347
experimental	unfamiliar	e2	70	full_50	1	696
experimental	unfamiliar	e2	71	full_50	0	962
experimental	unfamiliar	e2	72	full_50	1	912
experimental	unfamiliar	e2	73	full_50	1	862
experimental	unfamiliar	e2	74	full_50	0	1413
experimental	unfamiliar	e2	75	full_50	1	913
experimental	unfamiliar	e2	76	full_50	1	662
experimental	unfamiliar	e2	77	full_50	1	662
experimental	unfamiliar	e2	78	full_50	1	979
experimental	unfamiliar	e2	79	full_50	1	1012
experimental	unfamiliar	e2	80	full_50	1	846
experimental	familiar	e3	82	blur_50	0	913
experimental	familiar	e3	83	blur_50	1	913
experimental	familiar	e3	84	blur_50	1	796
experimental	familiar	e3	85	blur_50	1	846
experimental	familiar	e3	86	blur_50	0	863
experimental	familiar	e3	87	blur_50	1	1713
experimental	familiar	e3	88	blur_50	1	929
experimental	familiar	e3	89	blur_50	1	1096
experimental	familiar	e3	90	blur_50	1	1080
experimental	familiar	e3	91	blur_50	1	912
experimental	familiar	e3	92	blur_50	1	745
experimental	familiar	e3	93	blur_50	1	946
experimental	familiar	e3	94	blur_50	1	730
experimental	familiar	e3	95	blur_50	1	1246
experimental	familiar	e3	96	blur_50	1	846
experimental	familiar	e3	97	blur_50	1	1279
experimental	familiar	e3	98	blur_50	1	929
experimental	familiar	e3	99	blur_50	1	1063
experimental	familiar	e3	100	blur_50	1	712
experimental	familiar	e3	101	blur_50	0	1029
experimental	familiar	e3	102	blur_50	0	2164
experimental	familiar	e3	103	blur_50	1	779
experimental	familiar	e3	104	blur_50	1	2164
experimental	familiar	e3	105	blur_50	1	1814
experimental	familiar	e3	106	blur_50	1	1263
experimental	familiar	e3	107	blur_50	1	1129
experimental	familiar	e3	108	blur_50	1	880
experimental	familiar	e3	109	blur_50	1	813
experimental	familiar	e3	110	blur_50	1	1080
experimental	familiar	e3	111	blur_50	1	846
experimental	familiar	e3	112	blur_50	1	1546
experimental	familiar	e3	113	blur_50	1	796
experimental	familiar	e3	114	blur_50	1	1212
experimental	familiar	e3	115	blur_50	1	729
experimental	familiar	e3	116	blur_50	1	779
experimental	familiar	e3	117	blur_50	1	812
experimental	familiar	e3	118	blur_50	1	1180
experimental	familiar	e3	119	blur_50	1	663
experimental	familiar	e3	120	blur_50	1	812
experimental	familiar	e3	2	full_20	0	1896
experimental	familiar	e3	3	full_20	1	1330
experimental	familiar	e3	4	full_20	0	1863
experimental	familiar	e3	5	full_20	0	3131
experimental	familiar	e3	6	full_20	1	1414
experimental	familiar	e3	7	full_20	1	1230
experimental	familiar	e3	8	full_20	1	996
experimental	familiar	e3	9	full_20	0	1463
experimental	familiar	e3	10	full_20	0	1447
experimental	familiar	e3	11	full_20	0	1012
experimental	familiar	e3	12	full_20	0	1029
experimental	familiar	e3	13	full_20	1	178
experimental	familiar	e3	14	full_20	1	1313
experimental	familiar	e3	15	full_20	1	3265
experimental	familiar	e3	16	full_20	0	1247
experimental	familiar	e3	17	full_20	1	1129
experimental	familiar	e3	18	full_20	1	1563
experimental	familiar	e3	19	full_20	1	1029
experimental	familiar	e3	20	full_20	1	3149
experimental	familiar	e3	21	full_20	0	912
experimental	familiar	e3	22	full_20	1	2081
experimental	familiar	e3	23	full_20	1	1179
experimental	familiar	e3	24	full_20	0	3348
experimental	familiar	e3	25	full_20	1	2831
experimental	familiar	e3	26	full_20	0	1029
experimental	familiar	e3	27	full_20	0	1814
experimental	familiar	e3	28	full_20	1	1063
experimental	familiar	e3	29	full_20	1	1013
experimental	familiar	e3	30	full_20	0	2180
experimental	familiar	e3	31	full_20	0	1947
experimental	familiar	e3	32	full_20	0	1246
experimental	familiar	e3	33	full_20	1	1063
experimental	familiar	e3	34	full_20	1	1513
experimental	familiar	e3	35	full_20	0	1964
experimental	familiar	e3	36	full_20	0	1247
experimental	familiar	e3	37	full_20	1	1546
experimental	familiar	e3	38	full_20	0	2464
experimental	familiar	e3	39	full_20	0	846
experimental	familiar	e3	40	full_20	1	1330
experimental	familiar	e3	42	full_50	1	779
experimental	familiar	e3	43	full_50	1	996
experimental	familiar	e3	44	full_50	1	1113
experimental	familiar	e3	45	full_50	1	1830
experimental	familiar	e3	46	full_50	1	896
experimental	familiar	e3	47	full_50	1	712
experimental	familiar	e3	48	full_50	1	963
experimental	familiar	e3	49	full_50	1	896
experimental	familiar	e3	50	full_50	1	846
experimental	familiar	e3	51	full_50	1	863
experimental	familiar	e3	52	full_50	1	646
experimental	familiar	e3	53	full_50	1	746
experimental	familiar	e3	54	full_50	1	746
experimental	familiar	e3	55	full_50	1	796
experimental	familiar	e3	56	full_50	1	1013
experimental	familiar	e3	57	full_50	1	646
experimental	familiar	e3	58	full_50	1	879
experimental	familiar	e3	59	full_50	1	745
experimental	familiar	e3	60	full_50	1	1913
experimental	familiar	e3	61	full_50	1	996
experimental	familiar	e3	62	full_50	1	1480
experimental	familiar	e3	63	full_50	1	1213
experimental	familiar	e3	64	full_50	1	1563
experimental	familiar	e3	65	full_50	1	1096
experimental	familiar	e3	66	full_50	1	478
experimental	familiar	e3	67	full_50	1	979
experimental	familiar	e3	68	full_50	1	1480
experimental	familiar	e3	69	full_50	1	712
experimental	familiar	e3	70	full_50	1	912
experimental	familiar	e3	71	full_50	1	746
experimental	familiar	e3	72	full_50	1	1046
experimental	familiar	e3	73	full_50	1	1046
experimental	familiar	e3	74	full_50	1	1146
experimental	familiar	e3	75	full_50	1	863
experimental	familiar	e3	76	full_50	1	729
experimental	familiar	e3	77	full_50	1	1013
experimental	familiar	e3	78	full_50	1	1012
experimental	familiar	e3	79	full_50	1	879
experimental	familiar	e3	80	full_50	0	1580
experimental	unfamiliar	e3	81	blur_50	0	1179
experimental	unfamiliar	e3	82	blur_50	1	679
experimental	unfamiliar	e3	83	blur_50	1	1213
experimental	unfamiliar	e3	84	blur_50	1	862
experimental	unfamiliar	e3	85	blur_50	1	781
experimental	unfamiliar	e3	86	blur_50	0	1063
experimental	unfamiliar	e3	88	blur_50	0	997
experimental	unfamiliar	e3	89	blur_50	1	696
experimental	unfamiliar	e3	91	blur_50	1	712
experimental	unfamiliar	e3	92	blur_50	1	712
experimental	unfamiliar	e3	93	blur_50	1	412
experimental	unfamiliar	e3	94	blur_50	1	1780
experimental	unfamiliar	e3	95	blur_50	0	1346
experimental	unfamiliar	e3	96	blur_50	0	1263
experimental	unfamiliar	e3	97	blur_50	0	829
experimental	unfamiliar	e3	98	blur_50	0	1046
experimental	unfamiliar	e3	99	blur_50	1	1079
experimental	unfamiliar	e3	100	blur_50	1	763
experimental	unfamiliar	e3	101	blur_50	1	812
experimental	unfamiliar	e3	102	blur_50	0	696
experimental	unfamiliar	e3	103	blur_50	1	612
experimental	unfamiliar	e3	104	blur_50	1	979
experimental	unfamiliar	e3	105	blur_50	0	1096
experimental	unfamiliar	e3	106	blur_50	0	946
experimental	unfamiliar	e3	107	blur_50	0	1062
experimental	unfamiliar	e3	108	blur_50	0	663
experimental	unfamiliar	e3	109	blur_50	1	679
experimental	unfamiliar	e3	110	blur_50	0	746
experimental	unfamiliar	e3	111	blur_50	1	595
experimental	unfamiliar	e3	112	blur_50	0	1013
experimental	unfamiliar	e3	113	blur_50	1	713
experimental	unfamiliar	e3	114	blur_50	1	1196
experimental	unfamiliar	e3	115	blur_50	1	1163
experimental	unfamiliar	e3	116	blur_50	0	763
experimental	unfamiliar	e3	117	blur_50	1	646
experimental	unfamiliar	e3	118	blur_50	1	578
experimental	unfamiliar	e3	119	blur_50	1	829
experimental	unfamiliar	e3	120	blur_50	1	696
experimental	unfamiliar	e3	1	full_20	0	2214
experimental	unfamiliar	e3	2	full_20	0	1630
experimental	unfamiliar	e3	3	full_20	1	1047
experimental	unfamiliar	e3	4	full_20	1	846
experimental	unfamiliar	e3	5	full_20	1	1714
experimental	unfamiliar	e3	6	full_20	1	1444
experimental	unfamiliar	e3	7	full_20	0	1347
experimental	unfamiliar	e3	9	full_20	1	1230
experimental	unfamiliar	e3	10	full_20	1	1163
experimental	unfamiliar	e3	11	full_20	1	1913
experimental	unfamiliar	e3	12	full_20	1	1163
experimental	unfamiliar	e3	13	full_20	1	1146
experimental	unfamiliar	e3	14	full_20	1	1463
experimental	unfamiliar	e3	16	full_20	1	1013
experimental	unfamiliar	e3	17	full_20	0	1079
experimental	unfamiliar	e3	18	full_20	1	1429
experimental	unfamiliar	e3	19	full_20	0	1846
experimental	unfamiliar	e3	20	full_20	1	779
experimental	unfamiliar	e3	21	full_20	0	1413
experimental	unfamiliar	e3	22	full_20	1	1379
experimental	unfamiliar	e3	23	full_20	0	1080
experimental	unfamiliar	e3	24	full_20	1	979
experimental	unfamiliar	e3	25	full_20	0	1363
experimental	unfamiliar	e3	26	full_20	0	1497
experimental	unfamiliar	e3	27	full_20	0	896
experimental	unfamiliar	e3	28	full_20	0	1046
experimental	unfamiliar	e3	29	full_20	0	1963
experimental	unfamiliar	e3	30	full_20	1	1613
experimental	unfamiliar	e3	31	full_20	0	1663
experimental	unfamiliar	e3	32	full_20	0	1697
experimental	unfamiliar	e3	33	full_20	1	1731
experimental	unfamiliar	e3	34	full_20	0	863
experimental	unfamiliar	e3	35	full_20	1	913
experimental	unfamiliar	e3	36	full_20	1	1363
experimental	unfamiliar	e3	37	full_20	0	1997
experimental	unfamiliar	e3	38	full_20	0	1129
experimental	unfamiliar	e3	39	full_20	0	1363
experimental	unfamiliar	e3	40	full_20	0	1363
experimental	unfamiliar	e3	41	full_50	1	1129
experimental	unfamiliar	e3	43	full_50	0	912
experimental	unfamiliar	e3	44	full_50	1	712
experimental	unfamiliar	e3	45	full_50	1	829
experimental	unfamiliar	e3	46	full_50	1	695
experimental	unfamiliar	e3	47	full_50	1	879
experimental	unfamiliar	e3	48	full_50	0	662
experimental	unfamiliar	e3	49	full_50	0	1029
experimental	unfamiliar	e3	50	full_50	1	1480
experimental	unfamiliar	e3	51	full_50	1	1163
experimental	unfamiliar	e3	52	full_50	1	796
experimental	unfamiliar	e3	54	full_50	1	762
experimental	unfamiliar	e3	55	full_50	1	1580
experimental	unfamiliar	e3	56	full_50	1	1063
experimental	unfamiliar	e3	57	full_50	1	979
experimental	unfamiliar	e3	59	full_50	1	879
experimental	unfamiliar	e3	60	full_50	0	1430
experimental	unfamiliar	e3	61	full_50	1	1396
experimental	unfamiliar	e3	62	full_50	1	929
experimental	unfamiliar	e3	63	full_50	1	1196
experimental	unfamiliar	e3	64	full_50	0	945
experimental	unfamiliar	e3	65	full_50	1	1230
experimental	unfamiliar	e3	66	full_50	1	845
experimental	unfamiliar	e3	67	full_50	1	646
experimental	unfamiliar	e3	68	full_50	1	763
experimental	unfamiliar	e3	69	full_50	1	1246
experimental	unfamiliar	e3	70	full_50	1	829
experimental	unfamiliar	e3	71	full_50	1	946
experimental	unfamiliar	e3	72	full_50	1	679
experimental	unfamiliar	e3	73	full_50	1	579
experimental	unfamiliar	e3	74	full_50	1	696
experimental	unfamiliar	e3	75	full_50	1	963
experimental	unfamiliar	e3	76	full_50	1	712
experimental	unfamiliar	e3	77	full_50	1	1229
experimental	unfamiliar	e3	78	full_50	1	963
experimental	unfamiliar	e3	79	full_50	1	696
experimental	unfamiliar	e3	80	full_50	1	762
experimental	familiar	e4	81	blur_50	1	763
experimental	familiar	e4	82	blur_50	1	579
experimental	familiar	e4	83	blur_50	1	762
experimental	familiar	e4	84	blur_50	1	1263
experimental	familiar	e4	85	blur_50	1	730
experimental	familiar	e4	86	blur_50	1	746
experimental	familiar	e4	87	blur_50	0	780
experimental	familiar	e4	88	blur_50	0	796
experimental	familiar	e4	89	blur_50	1	896
experimental	familiar	e4	90	blur_50	1	929
experimental	familiar	e4	91	blur_50	1	813
experimental	familiar	e4	92	blur_50	1	1146
experimental	familiar	e4	93	blur_50	1	713
experimental	familiar	e4	94	blur_50	1	1012
experimental	familiar	e4	95	blur_50	1	1080
experimental	familiar	e4	96	blur_50	1	913
experimental	familiar	e4	97	blur_50	1	896
experimental	familiar	e4	98	blur_50	1	813
experimental	familiar	e4	99	blur_50	1	846
experimental	familiar	e4	100	blur_50	1	680
experimental	familiar	e4	101	blur_50	1	712
experimental	familiar	e4	102	blur_50	1	663
experimental	familiar	e4	103	blur_50	1	696
experimental	familiar	e4	104	blur_50	1	579
experimental	familiar	e4	105	blur_50	1	495
experimental	familiar	e4	106	blur_50	0	779
experimental	familiar	e4	107	blur_50	0	546
experimental	familiar	e4	108	blur_50	1	847
experimental	familiar	e4	109	blur_50	1	1179
experimental	familiar	e4	110	blur_50	0	1163
experimental	familiar	e4	111	blur_50	1	880
experimental	familiar	e4	112	blur_50	1	896
experimental	familiar	e4	113	blur_50	1	997
experimental	familiar	e4	114	blur_50	1	713
experimental	familiar	e4	115	blur_50	1	779
experimental	familiar	e4	116	blur_50	0	913
experimental	familiar	e4	117	blur_50	1	896
experimental	familiar	e4	119	blur_50	1	996
experimental	familiar	e4	120	blur_50	1	763
experimental	familiar	e4	41	full_20	1	1012
experimental	familiar	e4	42	full_20	1	896
experimental	familiar	e4	43	full_20	1	779
experimental	familiar	e4	44	full_20	1	1213
experimental	familiar	e4	45	full_20	0	1480
experimental	familiar	e4	46	full_20	1	696
experimental	familiar	e4	47	full_20	1	1063
experimental	familiar	e4	48	full_20	1	663
experimental	familiar	e4	49	full_20	1	763
experimental	familiar	e4	50	full_20	1	929
experimental	familiar	e4	51	full_20	1	713
experimental	familiar	e4	52	full_20	1	713
experimental	familiar	e4	53	full_20	0	945
experimental	familiar	e4	54	full_20	1	695
experimental	familiar	e4	55	full_20	0	645
experimental	familiar	e4	56	full_20	1	679
experimental	familiar	e4	57	full_20	0	846
experimental	familiar	e4	58	full_20	0	712
experimental	familiar	e4	59	full_20	1	779
experimental	familiar	e4	60	full_20	1	576
experimental	familiar	e4	61	full_20	0	695
experimental	familiar	e4	62	full_20	1	729
experimental	familiar	e4	63	full_20	0	1129
experimental	familiar	e4	64	full_20	0	929
experimental	familiar	e4	65	full_20	0	1180
experimental	familiar	e4	66	full_20	1	729
experimental	familiar	e4	67	full_20	1	746
experimental	familiar	e4	68	full_20	1	646
experimental	familiar	e4	71	full_20	0	962
experimental	familiar	e4	72	full_20	0	863
experimental	familiar	e4	73	full_20	1	529
experimental	familiar	e4	74	full_20	1	1012
experimental	familiar	e4	75	full_20	1	662
experimental	familiar	e4	76	full_20	1	746
experimental	familiar	e4	77	full_20	1	746
experimental	familiar	e4	78	full_20	1	695
experimental	familiar	e4	79	full_20	1	795
experimental	familiar	e4	80	full_20	1	946
experimental	familiar	e4	1	full_50	1	1063
experimental	familiar	e4	2	full_50	1	996
experimental	familiar	e4	3	full_50	1	1013
experimental	familiar	e4	4	full_50	1	1279
experimental	familiar	e4	5	full_50	1	729
experimental	familiar	e4	6	full_50	1	796
experimental	familiar	e4	7	full_50	1	729
experimental	familiar	e4	8	full_50	1	746
experimental	familiar	e4	9	full_50	1	863
experimental	familiar	e4	10	full_50	1	863
experimental	familiar	e4	11	full_50	1	880
experimental	familiar	e4	12	full_50	1	946
experimental	familiar	e4	13	full_50	1	996
experimental	familiar	e4	14	full_50	1	813
experimental	familiar	e4	15	full_50	1	929
experimental	familiar	e4	16	full_50	1	913
experimental	familiar	e4	17	full_50	1	1097
experimental	familiar	e4	18	full_50	1	996
experimental	familiar	e4	20	full_50	1	1113
experimental	familiar	e4	21	full_50	1	1013
experimental	familiar	e4	22	full_50	1	946
experimental	familiar	e4	24	full_50	1	779
experimental	familiar	e4	26	full_50	1	1029
experimental	familiar	e4	27	full_50	1	696
experimental	familiar	e4	28	full_50	1	678
experimental	familiar	e4	29	full_50	1	895
experimental	familiar	e4	30	full_50	1	813
experimental	familiar	e4	31	full_50	1	1180
experimental	familiar	e4	32	full_50	1	829
experimental	familiar	e4	33	full_50	1	796
experimental	familiar	e4	34	full_50	1	762
experimental	familiar	e4	35	full_50	1	842
experimental	familiar	e4	36	full_50	1	764
experimental	familiar	e4	37	full_50	1	980
experimental	familiar	e4	38	full_50	1	796
experimental	familiar	e4	39	full_50	1	746
experimental	familiar	e4	40	full_50	1	1096
experimental	unfamiliar	e4	82	blur_50	1	979
experimental	unfamiliar	e4	83	blur_50	0	946
experimental	unfamiliar	e4	84	blur_50	1	813
experimental	unfamiliar	e4	85	blur_50	1	762
experimental	unfamiliar	e4	86	blur_50	0	1013
experimental	unfamiliar	e4	87	blur_50	1	979
experimental	unfamiliar	e4	88	blur_50	0	813
experimental	unfamiliar	e4	89	blur_50	1	829
experimental	unfamiliar	e4	90	blur_50	1	880
experimental	unfamiliar	e4	91	blur_50	1	845
experimental	unfamiliar	e4	92	blur_50	1	763
experimental	unfamiliar	e4	93	blur_50	0	829
experimental	unfamiliar	e4	94	blur_50	0	746
experimental	unfamiliar	e4	95	blur_50	1	762
experimental	unfamiliar	e4	96	blur_50	1	779
experimental	unfamiliar	e4	97	blur_50	1	663
experimental	unfamiliar	e4	98	blur_50	1	779
experimental	unfamiliar	e4	99	blur_50	1	1097
experimental	unfamiliar	e4	100	blur_50	1	662
experimental	unfamiliar	e4	101	blur_50	1	646
experimental	unfamiliar	e4	102	blur_50	0	946
experimental	unfamiliar	e4	103	blur_50	1	713
experimental	unfamiliar	e4	104	blur_50	1	679
experimental	unfamiliar	e4	105	blur_50	1	629
experimental	unfamiliar	e4	106	blur_50	1	1580
experimental	unfamiliar	e4	107	blur_50	1	829
experimental	unfamiliar	e4	108	blur_50	1	846
experimental	unfamiliar	e4	109	blur_50	1	763
experimental	unfamiliar	e4	110	blur_50	0	763
experimental	unfamiliar	e4	111	blur_50	1	2281
experimental	unfamiliar	e4	112	blur_50	0	946
experimental	unfamiliar	e4	113	blur_50	0	629
experimental	unfamiliar	e4	114	blur_50	1	1197
experimental	unfamiliar	e4	115	blur_50	1	696
experimental	unfamiliar	e4	116	blur_50	1	696
experimental	unfamiliar	e4	117	blur_50	0	729
experimental	unfamiliar	e4	118	blur_50	1	895
experimental	unfamiliar	e4	119	blur_50	1	1763
experimental	unfamiliar	e4	120	blur_50	1	813
experimental	unfamiliar	e4	42	full_20	1	946
experimental	unfamiliar	e4	43	full_20	1	1045
experimental	unfamiliar	e4	44	full_20	0	979
experimental	unfamiliar	e4	45	full_20	1	946
experimental	unfamiliar	e4	46	full_20	1	779
experimental	unfamiliar	e4	47	full_20	1	746
experimental	unfamiliar	e4	48	full_20	1	1147
experimental	unfamiliar	e4	49	full_20	1	1013
experimental	unfamiliar	e4	50	full_20	1	812
experimental	unfamiliar	e4	51	full_20	0	663
experimental	unfamiliar	e4	52	full_20	0	746
experimental	unfamiliar	e4	53	full_20	1	746
experimental	unfamiliar	e4	54	full_20	1	796
experimental	unfamiliar	e4	55	full_20	1	645
experimental	unfamiliar	e4	56	full_20	1	796
experimental	unfamiliar	e4	57	full_20	0	796
experimental	unfamiliar	e4	58	full_20	1	762
experimental	unfamiliar	e4	59	full_20	1	663
experimental	unfamiliar	e4	60	full_20	1	929
experimental	unfamiliar	e4	61	full_20	1	1213
experimental	unfamiliar	e4	62	full_20	1	1062
experimental	unfamiliar	e4	63	full_20	1	762
experimental	unfamiliar	e4	64	full_20	1	813
experimental	unfamiliar	e4	65	full_20	0	1079
experimental	unfamiliar	e4	66	full_20	1	813
experimental	unfamiliar	e4	67	full_20	0	1079
experimental	unfamiliar	e4	68	full_20	0	1163
experimental	unfamiliar	e4	69	full_20	0	796
experimental	unfamiliar	e4	70	full_20	1	679
experimental	unfamiliar	e4	71	full_20	0	1329
experimental	unfamiliar	e4	72	full_20	1	729
experimental	unfamiliar	e4	73	full_20	1	896
experimental	unfamiliar	e4	74	full_20	1	796
experimental	unfamiliar	e4	75	full_20	1	779
experimental	unfamiliar	e4	76	full_20	1	796
experimental	unfamiliar	e4	77	full_20	1	729
experimental	unfamiliar	e4	79	full_20	1	712
experimental	unfamiliar	e4	80	full_20	1	696
experimental	unfamiliar	e4	2	full_50	1	895
experimental	unfamiliar	e4	3	full_50	0	1030
experimental	unfamiliar	e4	4	full_50	1	746
experimental	unfamiliar	e4	5	full_50	1	946
experimental	unfamiliar	e4	6	full_50	1	979
experimental	unfamiliar	e4	7	full_50	1	762
experimental	unfamiliar	e4	8	full_50	1	729
experimental	unfamiliar	e4	9	full_50	1	728
experimental	unfamiliar	e4	10	full_50	1	662
experimental	unfamiliar	e4	11	full_50	1	846
experimental	unfamiliar	e4	12	full_50	1	879
experimental	unfamiliar	e4	13	full_50	1	846
experimental	unfamiliar	e4	14	full_50	0	946
experimental	unfamiliar	e4	15	full_50	1	1480
experimental	unfamiliar	e4	16	full_50	1	1296
experimental	unfamiliar	e4	17	full_50	0	896
experimental	unfamiliar	e4	18	full_50	1	913
experimental	unfamiliar	e4	19	full_50	0	929
experimental	unfamiliar	e4	20	full_50	0	1129
experimental	unfamiliar	e4	21	full_50	1	946
experimental	unfamiliar	e4	22	full_50	1	879
experimental	unfamiliar	e4	23	full_50	1	1046
experimental	unfamiliar	e4	24	full_50	1	1313
experimental	unfamiliar	e4	25	full_50	0	2163
experimental	unfamiliar	e4	26	full_50	1	779
experimental	unfamiliar	e4	27	full_50	1	896
experimental	unfamiliar	e4	28	full_50	1	1146
experimental	unfamiliar	e4	29	full_50	1	795
experimental	unfamiliar	e4	30	full_50	1	963
experimental	unfamiliar	e4	31	full_50	1	879
experimental	unfamiliar	e4	32	full_50	1	779
experimental	unfamiliar	e4	33	full_50	1	913
experimental	unfamiliar	e4	34	full_50	1	896
experimental	unfamiliar	e4	35	full_50	1	679
experimental	unfamiliar	e4	36	full_50	1	862
experimental	unfamiliar	e4	37	full_50	0	1580
experimental	unfamiliar	e4	38	full_50	1	795
experimental	unfamiliar	e4	39	full_50	1	846
experimental	unfamiliar	e4	40	full_50	1	679
experimental	familiar	e5	81	blur_50	0	1563
experimental	familiar	e5	82	blur_50	1	895
experimental	familiar	e5	83	blur_50	1	1213
experimental	familiar	e5	84	blur_50	1	912
experimental	familiar	e5	85	blur_50	1	879
experimental	familiar	e5	86	blur_50	1	1063
experimental	familiar	e5	87	blur_50	1	1012
experimental	familiar	e5	88	blur_50	0	1379
experimental	familiar	e5	89	blur_50	1	762
experimental	familiar	e5	90	blur_50	1	1930
experimental	familiar	e5	91	blur_50	1	1046
experimental	familiar	e5	92	blur_50	1	963
experimental	familiar	e5	93	blur_50	1	863
experimental	familiar	e5	94	blur_50	0	1079
experimental	familiar	e5	95	blur_50	1	896
experimental	familiar	e5	96	blur_50	1	726
experimental	familiar	e5	97	blur_50	1	813
experimental	familiar	e5	99	blur_50	1	1213
experimental	familiar	e5	100	blur_50	1	729
experimental	familiar	e5	101	blur_50	1	980
experimental	familiar	e5	102	blur_50	1	829
experimental	familiar	e5	103	blur_50	1	846
experimental	familiar	e5	104	blur_50	0	1547
experimental	familiar	e5	106	blur_50	1	896
experimental	familiar	e5	107	blur_50	1	1830
experimental	familiar	e5	108	blur_50	1	830
experimental	familiar	e5	109	blur_50	1	1863
experimental	familiar	e5	110	blur_50	1	729
experimental	familiar	e5	111	blur_50	1	1229
experimental	familiar	e5	112	blur_50	0	679
experimental	familiar	e5	113	blur_50	1	746
experimental	familiar	e5	114	blur_50	1	813
experimental	familiar	e5	115	blur_50	1	696
experimental	familiar	e5	116	blur_50	1	963
experimental	familiar	e5	117	blur_50	1	1246
experimental	familiar	e5	118	blur_50	1	980
experimental	familiar	e5	119	blur_50	1	746
experimental	familiar	e5	120	blur_50	1	863
experimental	familiar	e5	1	full_20	1	2047
experimental	familiar	e5	2	full_20	1	1229
experimental	familiar	e5	3	full_20	1	1362
experimental	familiar	e5	4	full_20	1	1147
experimental	familiar	e5	5	full_20	1	1663
experimental	familiar	e5	6	full_20	0	1880
experimental	familiar	e5	7	full_20	1	1697
experimental	familiar	e5	8	full_20	0	1713
experimental	familiar	e5	9	full_20	0	1997
experimental	familiar	e5	10	full_20	0	1830
experimental	familiar	e5	11	full_20	0	1363
experimental	familiar	e5	12	full_20	0	1380
experimental	familiar	e5	13	full_20	0	2380
experimental	familiar	e5	14	full_20	1	963
experimental	familiar	e5	15	full_20	1	1713
experimental	familiar	e5	16	full_20	0	1896
experimental	familiar	e5	17	full_20	1	1213
experimental	familiar	e5	18	full_20	1	1147
experimental	familiar	e5	19	full_20	1	1297
experimental	familiar	e5	21	full_20	1	1830
experimental	familiar	e5	22	full_20	1	1913
experimental	familiar	e5	23	full_20	0	1096
experimental	familiar	e5	24	full_20	1	1479
experimental	familiar	e5	25	full_20	0	1547
experimental	familiar	e5	26	full_20	0	1079
experimental	familiar	e5	27	full_20	1	1212
experimental	familiar	e5	28	full_20	1	929
experimental	familiar	e5	29	full_20	0	1179
experimental	familiar	e5	30	full_20	0	1447
experimental	familiar	e5	31	full_20	0	1680
experimental	familiar	e5	32	full_20	1	1246
experimental	familiar	e5	33	full_20	1	1163
experimental	familiar	e5	34	full_20	0	1113
experimental	familiar	e5	35	full_20	1	1230
experimental	familiar	e5	36	full_20	1	946
experimental	familiar	e5	38	full_20	0	1179
experimental	familiar	e5	39	full_20	1	1145
experimental	familiar	e5	40	full_20	0	1680
experimental	familiar	e5	42	full_50	1	979
experimental	familiar	e5	43	full_50	1	1029
experimental	familiar	e5	44	full_50	1	1129
experimental	familiar	e5	45	full_50	1	846
experimental	familiar	e5	46	full_50	1	880
experimental	familiar	e5	48	full_50	1	1046
experimental	familiar	e5	49	full_50	1	963
experimental	familiar	e5	50	full_50	1	913
experimental	familiar	e5	51	full_50	1	1380
experimental	familiar	e5	52	full_50	1	929
experimental	familiar	e5	53	full_50	1	1263
experimental	familiar	e5	54	full_50	1	995
experimental	familiar	e5	55	full_50	1	929
experimental	familiar	e5	56	full_50	1	863
experimental	familiar	e5	57	full_50	1	695
experimental	familiar	e5	58	full_50	1	1463
experimental	familiar	e5	59	full_50	1	746
experimental	familiar	e5	60	full_50	1	579
experimental	familiar	e5	61	full_50	1	1380
experimental	familiar	e5	62	full_50	1	912
experimental	familiar	e5	63	full_50	1	766
experimental	familiar	e5	64	full_50	1	829
experimental	familiar	e5	65	full_50	1	1330
experimental	familiar	e5	66	full_50	1	1163
experimental	familiar	e5	67	full_50	1	913
experimental	familiar	e5	68	full_50	1	1397
experimental	familiar	e5	69	full_50	1	930
experimental	familiar	e5	70	full_50	1	1180
experimental	familiar	e5	71	full_50	1	830
experimental	familiar	e5	72	full_50	1	846
experimental	familiar	e5	73	full_50	1	1246
experimental	familiar	e5	74	full_50	1	962
experimental	familiar	e5	75	full_50	1	779
experimental	familiar	e5	77	full_50	1	1530
experimental	familiar	e5	78	full_50	1	1046
experimental	familiar	e5	79	full_50	1	1013
experimental	familiar	e5	80	full_50	1	696
experimental	unfamiliar	e5	81	blur_50	0	1046
experimental	unfamiliar	e5	82	blur_50	1	1213
experimental	unfamiliar	e5	83	blur_50	0	1063
experimental	unfamiliar	e5	84	blur_50	0	996
experimental	unfamiliar	e5	85	blur_50	1	862
experimental	unfamiliar	e5	86	blur_50	0	779
experimental	unfamiliar	e5	88	blur_50	0	2047
experimental	unfamiliar	e5	89	blur_50	0	1780
experimental	unfamiliar	e5	91	blur_50	0	1279
experimental	unfamiliar	e5	92	blur_50	1	1313
experimental	unfamiliar	e5	93	blur_50	1	1030
experimental	unfamiliar	e5	94	blur_50	1	929
experimental	unfamiliar	e5	95	blur_50	0	748
experimental	unfamiliar	e5	96	blur_50	0	913
experimental	unfamiliar	e5	97	blur_50	0	996
experimental	unfamiliar	e5	98	blur_50	1	1864
experimental	unfamiliar	e5	99	blur_50	1	1180
experimental	unfamiliar	e5	100	blur_50	1	1113
experimental	unfamiliar	e5	101	blur_50	0	1129
experimental	unfamiliar	e5	102	blur_50	0	763
experimental	unfamiliar	e5	103	blur_50	1	696
experimental	unfamiliar	e5	104	blur_50	0	796
experimental	unfamiliar	e5	105	blur_50	1	829
experimental	unfamiliar	e5	106	blur_50	1	630
experimental	unfamiliar	e5	107	blur_50	1	846
experimental	unfamiliar	e5	108	blur_50	1	696
experimental	unfamiliar	e5	109	blur_50	0	979
experimental	unfamiliar	e5	110	blur_50	0	1263
experimental	unfamiliar	e5	111	blur_50	1	1029
experimental	unfamiliar	e5	112	blur_50	1	896
experimental	unfamiliar	e5	113	blur_50	1	1880
experimental	unfamiliar	e5	114	blur_50	1	745
experimental	unfamiliar	e5	115	blur_50	0	1030
experimental	unfamiliar	e5	116	blur_50	0	1730
experimental	unfamiliar	e5	117	blur_50	0	929
experimental	unfamiliar	e5	118	blur_50	0	763
experimental	unfamiliar	e5	119	blur_50	1	996
experimental	unfamiliar	e5	120	blur_50	1	863
experimental	unfamiliar	e5	1	full_20	1	1797
experimental	unfamiliar	e5	2	full_20	0	979
experimental	unfamiliar	e5	3	full_20	1	1479
experimental	unfamiliar	e5	4	full_20	0	1863
experimental	unfamiliar	e5	5	full_20	1	2797
experimental	unfamiliar	e5	6	full_20	0	1113
experimental	unfamiliar	e5	7	full_20	1	846
experimental	unfamiliar	e5	8	full_20	1	762
experimental	unfamiliar	e5	9	full_20	0	1480
experimental	unfamiliar	e5	10	full_20	1	1163
experimental	unfamiliar	e5	11	full_20	1	1013
experimental	unfamiliar	e5	13	full_20	1	1146
experimental	unfamiliar	e5	14	full_20	0	1229
experimental	unfamiliar	e5	15	full_20	0	979
experimental	unfamiliar	e5	16	full_20	1	1079
experimental	unfamiliar	e5	17	full_20	1	1030
experimental	unfamiliar	e5	18	full_20	1	1830
experimental	unfamiliar	e5	19	full_20	0	1027
experimental	unfamiliar	e5	20	full_20	0	2197
experimental	unfamiliar	e5	21	full_20	1	1313
experimental	unfamiliar	e5	22	full_20	0	795
experimental	unfamiliar	e5	23	full_20	0	996
experimental	unfamiliar	e5	24	full_20	0	1063
experimental	unfamiliar	e5	25	full_20	0	2280
experimental	unfamiliar	e5	26	full_20	0	1730
experimental	unfamiliar	e5	27	full_20	0	1080
experimental	unfamiliar	e5	28	full_20	1	2865
experimental	unfamiliar	e5	29	full_20	1	1213
experimental	unfamiliar	e5	31	full_20	1	2197
experimental	unfamiliar	e5	32	full_20	1	980
experimental	unfamiliar	e5	33	full_20	1	829
experimental	unfamiliar	e5	34	full_20	1	1463
experimental	unfamiliar	e5	35	full_20	0	1496
experimental	unfamiliar	e5	36	full_20	0	1113
experimental	unfamiliar	e5	37	full_20	1	1079
experimental	unfamiliar	e5	38	full_20	1	1413
experimental	unfamiliar	e5	39	full_20	1	946
experimental	unfamiliar	e5	40	full_20	0	2147
experimental	unfamiliar	e5	41	full_50	1	946
experimental	unfamiliar	e5	42	full_50	1	813
experimental	unfamiliar	e5	43	full_50	1	1262
experimental	unfamiliar	e5	44	full_50	1	1897
experimental	unfamiliar	e5	45	full_50	0	1963
experimental	unfamiliar	e5	46	full_50	1	1713
experimental	unfamiliar	e5	47	full_50	1	1813
experimental	unfamiliar	e5	48	full_50	1	980
experimental	unfamiliar	e5	49	full_50	1	1847
experimental	unfamiliar	e5	50	full_50	0	1713
experimental	unfamiliar	e5	51	full_50	1	1179
experimental	unfamiliar	e5	52	full_50	1	1280
experimental	unfamiliar	e5	53	full_50	1	1162
experimental	unfamiliar	e5	54	full_50	1	1379
experimental	unfamiliar	e5	55	full_50	1	1329
experimental	unfamiliar	e5	56	full_50	1	863
experimental	unfamiliar	e5	57	full_50	1	745
experimental	unfamiliar	e5	58	full_50	0	1564
experimental	unfamiliar	e5	59	full_50	1	1113
experimental	unfamiliar	e5	60	full_50	1	646
experimental	unfamiliar	e5	61	full_50	1	929
experimental	unfamiliar	e5	62	full_50	1	1697
experimental	unfamiliar	e5	63	full_50	0	1346
experimental	unfamiliar	e5	64	full_50	1	1012
experimental	unfamiliar	e5	65	full_50	1	662
experimental	unfamiliar	e5	66	full_50	1	612
experimental	unfamiliar	e5	67	full_50	1	1246
experimental	unfamiliar	e5	69	full_50	0	862
experimental	unfamiliar	e5	70	full_50	0	1263
experimental	unfamiliar	e5	71	full_50	1	696
experimental	unfamiliar	e5	72	full_50	1	863
experimental	unfamiliar	e5	73	full_50	0	796
experimental	unfamiliar	e5	74	full_50	1	1363
experimental	unfamiliar	e5	75	full_50	1	946
experimental	unfamiliar	e5	76	full_50	1	913
experimental	unfamiliar	e5	77	full_50	1	880
experimental	unfamiliar	e5	78	full_50	1	1046
experimental	unfamiliar	e5	79	full_50	1	996
experimental	unfamiliar	e5	80	full_50	0	713
experimental	familiar	e6	1	blur_50	1	1130
experimental	familiar	e6	2	blur_50	1	1296
experimental	familiar	e6	3	blur_50	1	896
experimental	familiar	e6	4	blur_50	1	1230
experimental	familiar	e6	5	blur_50	1	946
experimental	familiar	e6	7	blur_50	1	1063
experimental	familiar	e6	8	blur_50	1	1063
experimental	familiar	e6	9	blur_50	1	1280
experimental	familiar	e6	10	blur_50	1	762
experimental	familiar	e6	11	blur_50	1	762
experimental	familiar	e6	12	blur_50	1	947
experimental	familiar	e6	13	blur_50	1	862
experimental	familiar	e6	14	blur_50	1	1380
experimental	familiar	e6	15	blur_50	1	713
experimental	familiar	e6	16	blur_50	1	1079
experimental	familiar	e6	17	blur_50	1	763
experimental	familiar	e6	18	blur_50	1	930
experimental	familiar	e6	19	blur_50	1	1263
experimental	familiar	e6	20	blur_50	1	962
experimental	familiar	e6	21	blur_50	1	863
experimental	familiar	e6	23	blur_50	1	996
experimental	familiar	e6	24	blur_50	1	662
experimental	familiar	e6	25	blur_50	1	996
experimental	familiar	e6	26	blur_50	1	695
experimental	familiar	e6	27	blur_50	1	1113
experimental	familiar	e6	28	blur_50	1	1363
experimental	familiar	e6	29	blur_50	1	829
experimental	familiar	e6	30	blur_50	1	713
experimental	familiar	e6	31	blur_50	1	963
experimental	familiar	e6	32	blur_50	1	1163
experimental	familiar	e6	33	blur_50	1	1130
experimental	familiar	e6	34	blur_50	1	946
experimental	familiar	e6	35	blur_50	1	896
experimental	familiar	e6	36	blur_50	1	863
experimental	familiar	e6	37	blur_50	1	813
experimental	familiar	e6	38	blur_50	1	829
experimental	familiar	e6	39	blur_50	1	729
experimental	familiar	e6	40	blur_50	1	763
experimental	familiar	e6	41	full_20	1	1596
experimental	familiar	e6	42	full_20	1	1764
experimental	familiar	e6	44	full_20	0	1630
experimental	familiar	e6	45	full_20	1	930
experimental	familiar	e6	46	full_20	1	1347
experimental	familiar	e6	47	full_20	0	1063
experimental	familiar	e6	48	full_20	0	846
experimental	familiar	e6	49	full_20	1	1130
experimental	familiar	e6	50	full_20	0	1063
experimental	familiar	e6	51	full_20	1	1080
experimental	familiar	e6	52	full_20	1	1230
experimental	familiar	e6	53	full_20	1	1363
experimental	familiar	e6	54	full_20	1	1330
experimental	familiar	e6	55	full_20	0	1680
experimental	familiar	e6	56	full_20	0	996
experimental	familiar	e6	57	full_20	1	1046
experimental	familiar	e6	58	full_20	0	1130
experimental	familiar	e6	59	full_20	0	1363
experimental	familiar	e6	60	full_20	1	896
experimental	familiar	e6	61	full_20	1	963
experimental	familiar	e6	62	full_20	0	979
experimental	familiar	e6	63	full_20	1	1163
experimental	familiar	e6	64	full_20	0	1297
experimental	familiar	e6	65	full_20	0	1280
experimental	familiar	e6	66	full_20	1	1113
experimental	familiar	e6	67	full_20	1	879
experimental	familiar	e6	68	full_20	1	1514
experimental	familiar	e6	69	full_20	1	746
experimental	familiar	e6	70	full_20	0	1379
experimental	familiar	e6	71	full_20	1	796
experimental	familiar	e6	72	full_20	1	679
experimental	familiar	e6	73	full_20	1	1380
experimental	familiar	e6	75	full_20	1	1080
experimental	familiar	e6	76	full_20	1	1096
experimental	familiar	e6	77	full_20	1	745
experimental	familiar	e6	78	full_20	0	1496
experimental	familiar	e6	79	full_20	1	1196
experimental	familiar	e6	80	full_20	1	996
experimental	familiar	e6	81	full_50	1	729
experimental	familiar	e6	82	full_50	1	678
experimental	familiar	e6	83	full_50	1	862
experimental	familiar	e6	84	full_50	1	562
experimental	familiar	e6	85	full_50	1	846
experimental	familiar	e6	86	full_50	1	912
experimental	familiar	e6	87	full_50	1	596
experimental	familiar	e6	88	full_50	1	880
experimental	familiar	e6	89	full_50	1	529
experimental	familiar	e6	90	full_50	1	863
experimental	familiar	e6	91	full_50	1	695
experimental	familiar	e6	92	full_50	1	846
experimental	familiar	e6	93	full_50	1	729
experimental	familiar	e6	94	full_50	1	595
experimental	familiar	e6	95	full_50	1	1013
experimental	familiar	e6	96	full_50	1	780
experimental	familiar	e6	97	full_50	1	812
experimental	familiar	e6	98	full_50	1	662
experimental	familiar	e6	99	full_50	1	662
experimental	familiar	e6	100	full_50	1	813
experimental	familiar	e6	101	full_50	1	629
experimental	familiar	e6	102	full_50	1	729
experimental	familiar	e6	103	full_50	1	912
experimental	familiar	e6	104	full_50	1	529
experimental	familiar	e6	105	full_50	1	545
experimental	familiar	e6	106	full_50	1	612
experimental	familiar	e6	107	full_50	1	446
experimental	familiar	e6	108	full_50	1	629
experimental	familiar	e6	109	full_50	1	830
experimental	familiar	e6	110	full_50	1	662
experimental	familiar	e6	111	full_50	1	663
experimental	familiar	e6	113	full_50	1	896
experimental	familiar	e6	114	full_50	1	612
experimental	familiar	e6	115	full_50	1	629
experimental	familiar	e6	117	full_50	1	595
experimental	familiar	e6	118	full_50	1	596
experimental	familiar	e6	119	full_50	1	629
experimental	familiar	e6	120	full_50	1	730
experimental	unfamiliar	e6	1	blur_50	1	896
experimental	unfamiliar	e6	2	blur_50	1	1012
experimental	unfamiliar	e6	3	blur_50	1	946
experimental	unfamiliar	e6	4	blur_50	0	1230
experimental	unfamiliar	e6	5	blur_50	1	1062
experimental	unfamiliar	e6	6	blur_50	1	1030
experimental	unfamiliar	e6	7	blur_50	0	1196
experimental	unfamiliar	e6	8	blur_50	1	963
experimental	unfamiliar	e6	9	blur_50	1	1046
experimental	unfamiliar	e6	10	blur_50	1	780
experimental	unfamiliar	e6	11	blur_50	1	1079
experimental	unfamiliar	e6	12	blur_50	1	945
experimental	unfamiliar	e6	13	blur_50	1	1096
experimental	unfamiliar	e6	15	blur_50	0	930
experimental	unfamiliar	e6	17	blur_50	0	1063
experimental	unfamiliar	e6	18	blur_50	1	1029
experimental	unfamiliar	e6	19	blur_50	0	1197
experimental	unfamiliar	e6	20	blur_50	1	929
experimental	unfamiliar	e6	21	blur_50	0	913
experimental	unfamiliar	e6	22	blur_50	1	1129
experimental	unfamiliar	e6	23	blur_50	1	1013
experimental	unfamiliar	e6	24	blur_50	0	946
experimental	unfamiliar	e6	25	blur_50	1	929
experimental	unfamiliar	e6	26	blur_50	1	1046
experimental	unfamiliar	e6	27	blur_50	1	1063
experimental	unfamiliar	e6	28	blur_50	0	1080
experimental	unfamiliar	e6	29	blur_50	0	929
experimental	unfamiliar	e6	30	blur_50	1	1163
experimental	unfamiliar	e6	31	blur_50	1	1046
experimental	unfamiliar	e6	32	blur_50	1	930
experimental	unfamiliar	e6	33	blur_50	1	1012
experimental	unfamiliar	e6	34	blur_50	1	963
experimental	unfamiliar	e6	35	blur_50	0	979
experimental	unfamiliar	e6	36	blur_50	0	1213
experimental	unfamiliar	e6	37	blur_50	1	880
experimental	unfamiliar	e6	38	blur_50	1	1246
experimental	unfamiliar	e6	40	blur_50	1	763
experimental	unfamiliar	e6	41	full_20	1	1663
experimental	unfamiliar	e6	42	full_20	1	1246
experimental	unfamiliar	e6	44	full_20	1	1313
experimental	unfamiliar	e6	45	full_20	1	1080
experimental	unfamiliar	e6	46	full_20	1	1013
experimental	unfamiliar	e6	47	full_20	0	1230
experimental	unfamiliar	e6	48	full_20	1	929
experimental	unfamiliar	e6	49	full_20	0	1180
experimental	unfamiliar	e6	50	full_20	1	946
experimental	unfamiliar	e6	51	full_20	1	912
experimental	unfamiliar	e6	52	full_20	1	1129
experimental	unfamiliar	e6	53	full_20	1	1296
experimental	unfamiliar	e6	54	full_20	1	1229
experimental	unfamiliar	e6	55	full_20	1	1496
experimental	unfamiliar	e6	56	full_20	1	1163
experimental	unfamiliar	e6	57	full_20	1	1296
experimental	unfamiliar	e6	58	full_20	1	762
experimental	unfamiliar	e6	59	full_20	1	1464
experimental	unfamiliar	e6	60	full_20	1	779
experimental	unfamiliar	e6	61	full_20	1	1596
experimental	unfamiliar	e6	62	full_20	0	1229
experimental	unfamiliar	e6	63	full_20	1	1346
experimental	unfamiliar	e6	64	full_20	1	946
experimental	unfamiliar	e6	65	full_20	1	862
experimental	unfamiliar	e6	66	full_20	1	1680
experimental	unfamiliar	e6	67	full_20	1	1730
experimental	unfamiliar	e6	68	full_20	1	1196
experimental	unfamiliar	e6	69	full_20	1	946
experimental	unfamiliar	e6	70	full_20	1	1346
experimental	unfamiliar	e6	72	full_20	1	1430
experimental	unfamiliar	e6	73	full_20	1	1397
experimental	unfamiliar	e6	74	full_20	0	1396
experimental	unfamiliar	e6	75	full_20	1	980
experimental	unfamiliar	e6	76	full_20	1	1479
experimental	unfamiliar	e6	77	full_20	1	1513
experimental	unfamiliar	e6	78	full_20	0	1680
experimental	unfamiliar	e6	79	full_20	1	1146
experimental	unfamiliar	e6	80	full_20	1	946
experimental	unfamiliar	e6	82	full_50	1	1260
experimental	unfamiliar	e6	83	full_50	1	1346
experimental	unfamiliar	e6	84	full_50	1	1196
experimental	unfamiliar	e6	85	full_50	1	996
experimental	unfamiliar	e6	86	full_50	1	1112
experimental	unfamiliar	e6	87	full_50	1	1013
experimental	unfamiliar	e6	88	full_50	1	1346
experimental	unfamiliar	e6	89	full_50	1	1046
experimental	unfamiliar	e6	90	full_50	1	796
experimental	unfamiliar	e6	91	full_50	1	1080
experimental	unfamiliar	e6	92	full_50	1	896
experimental	unfamiliar	e6	93	full_50	1	713
experimental	unfamiliar	e6	94	full_50	1	779
experimental	unfamiliar	e6	95	full_50	1	896
experimental	unfamiliar	e6	96	full_50	1	1363
experimental	unfamiliar	e6	97	full_50	1	745
experimental	unfamiliar	e6	98	full_50	1	812
experimental	unfamiliar	e6	99	full_50	1	846
experimental	unfamiliar	e6	100	full_50	1	1497
experimental	unfamiliar	e6	101	full_50	1	696
experimental	unfamiliar	e6	102	full_50	1	979
experimental	unfamiliar	e6	103	full_50	0	1129
experimental	unfamiliar	e6	104	full_50	1	763
experimental	unfamiliar	e6	105	full_50	1	1029
experimental	unfamiliar	e6	106	full_50	1	946
experimental	unfamiliar	e6	107	full_50	1	1480
experimental	unfamiliar	e6	108	full_50	1	746
experimental	unfamiliar	e6	109	full_50	1	1146
experimental	unfamiliar	e6	110	full_50	1	1112
experimental	unfamiliar	e6	111	full_50	1	929
experimental	unfamiliar	e6	112	full_50	0	1130
experimental	unfamiliar	e6	113	full_50	1	746
experimental	unfamiliar	e6	114	full_50	1	762
experimental	unfamiliar	e6	115	full_50	1	1146
experimental	unfamiliar	e6	116	full_50	1	779
experimental	unfamiliar	e6	117	full_50	0	996
experimental	unfamiliar	e6	118	full_50	1	679
experimental	unfamiliar	e6	119	full_50	1	745
experimental	unfamiliar	e6	120	full_50	1	679
experimental	familiar	e7	1	blur_50	1	762
experimental	familiar	e7	2	blur_50	1	1063
experimental	familiar	e7	3	blur_50	1	1297
experimental	familiar	e7	4	blur_50	1	779
experimental	familiar	e7	5	blur_50	1	1213
experimental	familiar	e7	6	blur_50	1	745
experimental	familiar	e7	7	blur_50	1	1313
experimental	familiar	e7	8	blur_50	1	779
experimental	familiar	e7	9	blur_50	1	1229
experimental	familiar	e7	10	blur_50	1	812
experimental	familiar	e7	11	blur_50	0	1179
experimental	familiar	e7	12	blur_50	1	696
experimental	familiar	e7	13	blur_50	1	896
experimental	familiar	e7	14	blur_50	1	796
experimental	familiar	e7	15	blur_50	1	996
experimental	familiar	e7	16	blur_50	1	1079
experimental	familiar	e7	17	blur_50	1	713
experimental	familiar	e7	18	blur_50	1	946
experimental	familiar	e7	19	blur_50	1	813
experimental	familiar	e7	20	blur_50	1	962
experimental	familiar	e7	21	blur_50	1	1046
experimental	familiar	e7	22	blur_50	1	1113
experimental	familiar	e7	23	blur_50	1	880
experimental	familiar	e7	25	blur_50	1	846
experimental	familiar	e7	26	blur_50	1	779
experimental	familiar	e7	27	blur_50	1	1329
experimental	familiar	e7	28	blur_50	1	812
experimental	familiar	e7	29	blur_50	1	1011
experimental	familiar	e7	30	blur_50	1	930
experimental	familiar	e7	31	blur_50	1	629
experimental	familiar	e7	32	blur_50	1	780
experimental	familiar	e7	33	blur_50	1	929
experimental	familiar	e7	34	blur_50	1	1229
experimental	familiar	e7	35	blur_50	1	929
experimental	familiar	e7	36	blur_50	1	1029
experimental	familiar	e7	37	blur_50	1	1046
experimental	familiar	e7	38	blur_50	1	863
experimental	familiar	e7	40	blur_50	1	1280
experimental	familiar	e7	41	full_20	1	946
experimental	familiar	e7	42	full_20	1	1263
experimental	familiar	e7	43	full_20	1	1146
experimental	familiar	e7	44	full_20	1	796
experimental	familiar	e7	45	full_20	1	896
experimental	familiar	e7	46	full_20	1	612
experimental	familiar	e7	47	full_20	1	813
experimental	familiar	e7	48	full_20	1	846
experimental	familiar	e7	49	full_20	1	963
experimental	familiar	e7	50	full_20	1	779
experimental	familiar	e7	51	full_20	0	1146
experimental	familiar	e7	52	full_20	0	1163
experimental	familiar	e7	53	full_20	1	813
experimental	familiar	e7	54	full_20	1	779
experimental	familiar	e7	55	full_20	1	830
experimental	familiar	e7	56	full_20	1	1330
experimental	familiar	e7	57	full_20	1	946
experimental	familiar	e7	59	full_20	1	1213
experimental	familiar	e7	60	full_20	1	729
experimental	familiar	e7	61	full_20	1	1079
experimental	familiar	e7	62	full_20	1	996
experimental	familiar	e7	63	full_20	1	1229
experimental	familiar	e7	64	full_20	1	745
experimental	familiar	e7	65	full_20	1	913
experimental	familiar	e7	66	full_20	1	1163
experimental	familiar	e7	67	full_20	1	729
experimental	familiar	e7	68	full_20	1	930
experimental	familiar	e7	69	full_20	0	846
experimental	familiar	e7	70	full_20	0	1080
experimental	familiar	e7	71	full_20	1	713
experimental	familiar	e7	72	full_20	1	1213
experimental	familiar	e7	73	full_20	0	946
experimental	familiar	e7	74	full_20	0	1263
experimental	familiar	e7	75	full_20	0	996
experimental	familiar	e7	76	full_20	0	1062
experimental	familiar	e7	77	full_20	1	1280
experimental	familiar	e7	78	full_20	0	729
experimental	familiar	e7	79	full_20	0	679
experimental	familiar	e7	80	full_20	1	1230
experimental	familiar	e7	81	full_50	1	679
experimental	familiar	e7	82	full_50	1	611
experimental	familiar	e7	83	full_50	1	629
experimental	familiar	e7	84	full_50	1	613
experimental	familiar	e7	85	full_50	1	846
experimental	familiar	e7	86	full_50	1	679
experimental	familiar	e7	87	full_50	1	629
experimental	familiar	e7	88	full_50	1	679
experimental	familiar	e7	89	full_50	0	580
experimental	familiar	e7	90	full_50	1	696
experimental	familiar	e7	91	full_50	1	679
experimental	familiar	e7	92	full_50	1	897
experimental	familiar	e7	93	full_50	1	779
experimental	familiar	e7	94	full_50	1	746
experimental	familiar	e7	95	full_50	1	813
experimental	familiar	e7	96	full_50	1	863
experimental	familiar	e7	97	full_50	1	762
experimental	familiar	e7	98	full_50	1	846
experimental	familiar	e7	99	full_50	1	646
experimental	familiar	e7	100	full_50	1	679
experimental	familiar	e7	101	full_50	1	946
experimental	familiar	e7	102	full_50	1	796
experimental	familiar	e7	103	full_50	1	813
experimental	familiar	e7	105	full_50	1	996
experimental	familiar	e7	106	full_50	1	646
experimental	familiar	e7	107	full_50	1	612
experimental	familiar	e7	109	full_50	1	813
experimental	familiar	e7	110	full_50	1	1079
experimental	familiar	e7	111	full_50	1	696
experimental	familiar	e7	112	full_50	1	696
experimental	familiar	e7	113	full_50	1	745
experimental	familiar	e7	114	full_50	1	663
experimental	familiar	e7	115	full_50	1	693
experimental	familiar	e7	116	full_50	1	629
experimental	familiar	e7	117	full_50	1	663
experimental	familiar	e7	118	full_50	1	746
experimental	familiar	e7	119	full_50	1	629
experimental	familiar	e7	120	full_50	1	779
experimental	unfamiliar	e7	2	blur_50	0	1480
experimental	unfamiliar	e7	3	blur_50	0	863
experimental	unfamiliar	e7	4	blur_50	1	1413
experimental	unfamiliar	e7	5	blur_50	1	1096
experimental	unfamiliar	e7	6	blur_50	0	1446
experimental	unfamiliar	e7	7	blur_50	1	1547
experimental	unfamiliar	e7	8	blur_50	1	929
experimental	unfamiliar	e7	9	blur_50	0	662
experimental	unfamiliar	e7	10	blur_50	1	829
experimental	unfamiliar	e7	11	blur_50	1	1563
experimental	unfamiliar	e7	12	blur_50	1	1397
experimental	unfamiliar	e7	13	blur_50	1	1664
experimental	unfamiliar	e7	14	blur_50	1	1013
experimental	unfamiliar	e7	15	blur_50	0	1296
experimental	unfamiliar	e7	16	blur_50	0	1346
experimental	unfamiliar	e7	17	blur_50	0	879
experimental	unfamiliar	e7	18	blur_50	1	1780
experimental	unfamiliar	e7	19	blur_50	0	1297
experimental	unfamiliar	e7	21	blur_50	1	1080
experimental	unfamiliar	e7	22	blur_50	1	879
experimental	unfamiliar	e7	23	blur_50	0	1044
experimental	unfamiliar	e7	24	blur_50	1	913
experimental	unfamiliar	e7	25	blur_50	1	679
experimental	unfamiliar	e7	26	blur_50	1	796
experimental	unfamiliar	e7	27	blur_50	0	762
experimental	unfamiliar	e7	28	blur_50	0	1063
experimental	unfamiliar	e7	29	blur_50	1	1063
experimental	unfamiliar	e7	30	blur_50	0	712
experimental	unfamiliar	e7	31	blur_50	1	863
experimental	unfamiliar	e7	32	blur_50	1	1079
experimental	unfamiliar	e7	33	blur_50	1	829
experimental	unfamiliar	e7	34	blur_50	0	846
experimental	unfamiliar	e7	35	blur_50	1	1413
experimental	unfamiliar	e7	36	blur_50	1	1063
experimental	unfamiliar	e7	37	blur_50	0	1346
experimental	unfamiliar	e7	38	blur_50	0	762
experimental	unfamiliar	e7	39	blur_50	1	796
experimental	unfamiliar	e7	40	blur_50	1	946
experimental	unfamiliar	e7	41	full_20	0	1297
experimental	unfamiliar	e7	42	full_20	0	1163
experimental	unfamiliar	e7	43	full_20	0	746
experimental	unfamiliar	e7	44	full_20	1	1413
experimental	unfamiliar	e7	45	full_20	1	1013
experimental	unfamiliar	e7	46	full_20	0	746
experimental	unfamiliar	e7	47	full_20	1	846
experimental	unfamiliar	e7	48	full_20	1	479
experimental	unfamiliar	e7	49	full_20	1	763
experimental	unfamiliar	e7	50	full_20	1	930
experimental	unfamiliar	e7	51	full_20	1	1280
experimental	unfamiliar	e7	52	full_20	0	1063
experimental	unfamiliar	e7	53	full_20	1	1363
experimental	unfamiliar	e7	54	full_20	1	896
experimental	unfamiliar	e7	55	full_20	1	629
experimental	unfamiliar	e7	56	full_20	0	729
experimental	unfamiliar	e7	57	full_20	1	1029
experimental	unfamiliar	e7	58	full_20	0	763
experimental	unfamiliar	e7	59	full_20	0	980
experimental	unfamiliar	e7	60	full_20	1	1130
experimental	unfamiliar	e7	61	full_20	0	479
experimental	unfamiliar	e7	62	full_20	0	1263
experimental	unfamiliar	e7	63	full_20	0	546
experimental	unfamiliar	e7	64	full_20	0	1146
experimental	unfamiliar	e7	66	full_20	1	880
experimental	unfamiliar	e7	67	full_20	1	830
experimental	unfamiliar	e7	68	full_20	1	646
experimental	unfamiliar	e7	70	full_20	0	863
experimental	unfamiliar	e7	71	full_20	1	679
experimental	unfamiliar	e7	72	full_20	1	1047
experimental	unfamiliar	e7	73	full_20	1	879
experimental	unfamiliar	e7	74	full_20	0	963
experimental	unfamiliar	e7	75	full_20	1	796
experimental	unfamiliar	e7	76	full_20	0	979
experimental	unfamiliar	e7	77	full_20	0	696
experimental	unfamiliar	e7	78	full_20	0	796
experimental	unfamiliar	e7	79	full_20	0	780
experimental	unfamiliar	e7	80	full_20	0	829
experimental	unfamiliar	e7	81	full_50	1	829
experimental	unfamiliar	e7	82	full_50	1	1213
experimental	unfamiliar	e7	83	full_50	1	1097
experimental	unfamiliar	e7	84	full_50	1	862
experimental	unfamiliar	e7	85	full_50	1	1197
experimental	unfamiliar	e7	86	full_50	1	830
experimental	unfamiliar	e7	88	full_50	1	1413
experimental	unfamiliar	e7	89	full_50	1	945
experimental	unfamiliar	e7	90	full_50	0	629
experimental	unfamiliar	e7	92	full_50	1	929
experimental	unfamiliar	e7	93	full_50	1	1497
experimental	unfamiliar	e7	94	full_50	1	812
experimental	unfamiliar	e7	95	full_50	1	779
experimental	unfamiliar	e7	96	full_50	1	863
experimental	unfamiliar	e7	98	full_50	0	846
experimental	unfamiliar	e7	99	full_50	0	979
experimental	unfamiliar	e7	100	full_50	1	1047
experimental	unfamiliar	e7	101	full_50	1	779
experimental	unfamiliar	e7	102	full_50	0	1080
experimental	unfamiliar	e7	103	full_50	1	712
experimental	unfamiliar	e7	104	full_50	1	863
experimental	unfamiliar	e7	105	full_50	1	1397
experimental	unfamiliar	e7	106	full_50	1	679
experimental	unfamiliar	e7	107	full_50	1	696
experimental	unfamiliar	e7	108	full_50	1	1263
experimental	unfamiliar	e7	109	full_50	1	813
experimental	unfamiliar	e7	110	full_50	1	912
experimental	unfamiliar	e7	111	full_50	1	762
experimental	unfamiliar	e7	112	full_50	0	962
experimental	unfamiliar	e7	113	full_50	1	895
experimental	unfamiliar	e7	114	full_50	1	596
experimental	unfamiliar	e7	115	full_50	1	729
experimental	unfamiliar	e7	116	full_50	1	1213
experimental	unfamiliar	e7	117	full_50	1	1079
experimental	unfamiliar	e7	118	full_50	0	745
experimental	unfamiliar	e7	119	full_50	1	930
experimental	unfamiliar	e7	120	full_50	1	779
experimental	familiar	e8	41	blur_50	1	680
experimental	familiar	e8	42	blur_50	1	696
experimental	familiar	e8	43	blur_50	1	696
experimental	familiar	e8	44	blur_50	1	729
experimental	familiar	e8	45	blur_50	1	679
experimental	familiar	e8	46	blur_50	1	946
experimental	familiar	e8	47	blur_50	1	896
experimental	familiar	e8	49	blur_50	1	1196
experimental	familiar	e8	50	blur_50	1	645
experimental	familiar	e8	51	blur_50	1	746
experimental	familiar	e8	52	blur_50	0	1397
experimental	familiar	e8	53	blur_50	1	763
experimental	familiar	e8	54	blur_50	0	896
experimental	familiar	e8	55	blur_50	1	729
experimental	familiar	e8	56	blur_50	1	1012
experimental	familiar	e8	57	blur_50	1	1263
experimental	familiar	e8	58	blur_50	1	579
experimental	familiar	e8	59	blur_50	1	1429
experimental	familiar	e8	60	blur_50	1	996
experimental	familiar	e8	61	blur_50	1	1013
experimental	familiar	e8	62	blur_50	0	979
experimental	familiar	e8	63	blur_50	1	729
experimental	familiar	e8	64	blur_50	1	763
experimental	familiar	e8	65	blur_50	0	979
experimental	familiar	e8	66	blur_50	1	679
experimental	familiar	e8	67	blur_50	1	880
experimental	familiar	e8	68	blur_50	1	763
experimental	familiar	e8	69	blur_50	0	1196
experimental	familiar	e8	70	blur_50	1	1096
experimental	familiar	e8	71	blur_50	1	1313
experimental	familiar	e8	72	blur_50	0	696
experimental	familiar	e8	73	blur_50	1	1163
experimental	familiar	e8	74	blur_50	0	1196
experimental	familiar	e8	75	blur_50	0	1346
experimental	familiar	e8	76	blur_50	1	745
experimental	familiar	e8	77	blur_50	1	679
experimental	familiar	e8	78	blur_50	1	779
experimental	familiar	e8	79	blur_50	1	1296
experimental	familiar	e8	80	blur_50	0	963
experimental	familiar	e8	81	full_20	0	945
experimental	familiar	e8	82	full_20	1	696
experimental	familiar	e8	83	full_20	1	629
experimental	familiar	e8	84	full_20	1	729
experimental	familiar	e8	85	full_20	0	762
experimental	familiar	e8	86	full_20	0	1380
experimental	familiar	e8	87	full_20	1	1146
experimental	familiar	e8	88	full_20	1	662
experimental	familiar	e8	89	full_20	1	1029
experimental	familiar	e8	90	full_20	1	729
experimental	familiar	e8	91	full_20	1	1263
experimental	familiar	e8	92	full_20	1	962
experimental	familiar	e8	93	full_20	1	745
experimental	familiar	e8	95	full_20	1	829
experimental	familiar	e8	96	full_20	0	1213
experimental	familiar	e8	97	full_20	0	1613
experimental	familiar	e8	98	full_20	0	896
experimental	familiar	e8	99	full_20	1	912
experimental	familiar	e8	100	full_20	1	862
experimental	familiar	e8	101	full_20	1	1046
experimental	familiar	e8	103	full_20	1	962
experimental	familiar	e8	104	full_20	0	562
experimental	familiar	e8	105	full_20	1	779
experimental	familiar	e8	106	full_20	0	896
experimental	familiar	e8	107	full_20	0	963
experimental	familiar	e8	108	full_20	0	829
experimental	familiar	e8	109	full_20	1	929
experimental	familiar	e8	110	full_20	1	629
experimental	familiar	e8	111	full_20	1	579
experimental	familiar	e8	112	full_20	0	813
experimental	familiar	e8	113	full_20	1	1113
experimental	familiar	e8	114	full_20	1	1730
experimental	familiar	e8	116	full_20	1	729
experimental	familiar	e8	117	full_20	0	780
experimental	familiar	e8	118	full_20	0	1497
experimental	familiar	e8	119	full_20	0	779
experimental	familiar	e8	120	full_20	1	1213
experimental	familiar	e8	1	full_50	1	863
experimental	familiar	e8	2	full_50	1	579
experimental	familiar	e8	3	full_50	1	529
experimental	familiar	e8	5	full_50	1	879
experimental	familiar	e8	6	full_50	1	862
experimental	familiar	e8	7	full_50	1	779
experimental	familiar	e8	8	full_50	1	680
experimental	familiar	e8	9	full_50	1	713
experimental	familiar	e8	10	full_50	1	830
experimental	familiar	e8	11	full_50	1	812
experimental	familiar	e8	12	full_50	1	596
experimental	familiar	e8	13	full_50	1	763
experimental	familiar	e8	14	full_50	1	579
experimental	familiar	e8	15	full_50	1	496
experimental	familiar	e8	16	full_50	1	947
experimental	familiar	e8	17	full_50	1	696
experimental	familiar	e8	18	full_50	1	796
experimental	familiar	e8	19	full_50	1	679
experimental	familiar	e8	20	full_50	1	779
experimental	familiar	e8	21	full_50	0	796
experimental	familiar	e8	22	full_50	1	913
experimental	familiar	e8	23	full_50	1	646
experimental	familiar	e8	24	full_50	1	612
experimental	familiar	e8	25	full_50	1	595
experimental	familiar	e8	26	full_50	1	745
experimental	familiar	e8	27	full_50	1	646
experimental	familiar	e8	28	full_50	1	762
experimental	familiar	e8	29	full_50	1	796
experimental	familiar	e8	30	full_50	0	996
experimental	familiar	e8	31	full_50	1	646
experimental	familiar	e8	32	full_50	1	663
experimental	familiar	e8	33	full_50	1	762
experimental	familiar	e8	34	full_50	1	629
experimental	familiar	e8	35	full_50	1	896
experimental	familiar	e8	36	full_50	1	562
experimental	familiar	e8	37	full_50	1	946
experimental	familiar	e8	38	full_50	1	646
experimental	familiar	e8	39	full_50	0	546
experimental	familiar	e8	40	full_50	1	913
experimental	unfamiliar	e8	41	blur_50	1	963
experimental	unfamiliar	e8	42	blur_50	1	1380
experimental	unfamiliar	e8	43	blur_50	1	880
experimental	unfamiliar	e8	44	blur_50	0	1163
experimental	unfamiliar	e8	45	blur_50	1	813
experimental	unfamiliar	e8	46	blur_50	0	1263
experimental	unfamiliar	e8	47	blur_50	1	879
experimental	unfamiliar	e8	48	blur_50	1	1079
experimental	unfamiliar	e8	49	blur_50	0	896
experimental	unfamiliar	e8	50	blur_50	1	946
experimental	unfamiliar	e8	51	blur_50	1	896
experimental	unfamiliar	e8	52	blur_50	1	963
experimental	unfamiliar	e8	53	blur_50	0	980
experimental	unfamiliar	e8	54	blur_50	1	863
experimental	unfamiliar	e8	55	blur_50	1	779
experimental	unfamiliar	e8	56	blur_50	1	1096
experimental	unfamiliar	e8	57	blur_50	1	796
experimental	unfamiliar	e8	58	blur_50	0	1330
experimental	unfamiliar	e8	59	blur_50	0	1113
experimental	unfamiliar	e8	61	blur_50	0	912
experimental	unfamiliar	e8	62	blur_50	1	1229
experimental	unfamiliar	e8	63	blur_50	1	746
experimental	unfamiliar	e8	64	blur_50	1	1013
experimental	unfamiliar	e8	65	blur_50	1	747
experimental	unfamiliar	e8	66	blur_50	1	1129
experimental	unfamiliar	e8	67	blur_50	1	1247
experimental	unfamiliar	e8	68	blur_50	0	1130
experimental	unfamiliar	e8	69	blur_50	0	1480
experimental	unfamiliar	e8	70	blur_50	1	679
experimental	unfamiliar	e8	71	blur_50	0	1663
experimental	unfamiliar	e8	72	blur_50	1	846
experimental	unfamiliar	e8	73	blur_50	1	1447
experimental	unfamiliar	e8	74	blur_50	1	796
experimental	unfamiliar	e8	75	blur_50	1	746
experimental	unfamiliar	e8	76	blur_50	1	844
experimental	unfamiliar	e8	77	blur_50	0	846
experimental	unfamiliar	e8	78	blur_50	1	1013
experimental	unfamiliar	e8	79	blur_50	0	1180
experimental	unfamiliar	e8	80	blur_50	1	896
experimental	unfamiliar	e8	81	full_20	1	1279
experimental	unfamiliar	e8	82	full_20	1	1230
experimental	unfamiliar	e8	83	full_20	1	1046
experimental	unfamiliar	e8	84	full_20	1	896
experimental	unfamiliar	e8	85	full_20	1	996
experimental	unfamiliar	e8	86	full_20	0	963
experimental	unfamiliar	e8	87	full_20	0	1196
experimental	unfamiliar	e8	88	full_20	1	1746
experimental	unfamiliar	e8	89	full_20	0	1446
experimental	unfamiliar	e8	90	full_20	0	1480
experimental	unfamiliar	e8	91	full_20	1	1464
experimental	unfamiliar	e8	92	full_20	1	1263
experimental	unfamiliar	e8	93	full_20	1	1329
experimental	unfamiliar	e8	94	full_20	0	1229
experimental	unfamiliar	e8	95	full_20	1	896
experimental	unfamiliar	e8	96	full_20	1	1030
experimental	unfamiliar	e8	98	full_20	1	1497
experimental	unfamiliar	e8	99	full_20	0	1046
experimental	unfamiliar	e8	100	full_20	0	829
experimental	unfamiliar	e8	101	full_20	0	1347
experimental	unfamiliar	e8	102	full_20	0	1230
experimental	unfamiliar	e8	103	full_20	0	1063
experimental	unfamiliar	e8	104	full_20	1	830
experimental	unfamiliar	e8	105	full_20	1	863
experimental	unfamiliar	e8	106	full_20	1	1580
experimental	unfamiliar	e8	107	full_20	1	1464
experimental	unfamiliar	e8	108	full_20	1	996
experimental	unfamiliar	e8	109	full_20	0	1180
experimental	unfamiliar	e8	110	full_20	0	1063
experimental	unfamiliar	e8	111	full_20	0	1580
experimental	unfamiliar	e8	112	full_20	0	1396
experimental	unfamiliar	e8	113	full_20	1	929
experimental	unfamiliar	e8	114	full_20	1	1230
experimental	unfamiliar	e8	115	full_20	0	1747
experimental	unfamiliar	e8	116	full_20	0	1012
experimental	unfamiliar	e8	117	full_20	1	1079
experimental	unfamiliar	e8	118	full_20	1	879
experimental	unfamiliar	e8	119	full_20	1	795
experimental	unfamiliar	e8	120	full_20	1	1029
experimental	unfamiliar	e8	2	full_50	1	913
experimental	unfamiliar	e8	3	full_50	1	1197
experimental	unfamiliar	e8	4	full_50	1	679
experimental	unfamiliar	e8	5	full_50	1	1029
experimental	unfamiliar	e8	6	full_50	1	1013
experimental	unfamiliar	e8	7	full_50	1	746
experimental	unfamiliar	e8	8	full_50	0	879
experimental	unfamiliar	e8	9	full_50	1	946
experimental	unfamiliar	e8	10	full_50	1	1280
experimental	unfamiliar	e8	11	full_50	1	963
experimental	unfamiliar	e8	12	full_50	1	979
experimental	unfamiliar	e8	13	full_50	1	962
experimental	unfamiliar	e8	14	full_50	1	663
experimental	unfamiliar	e8	15	full_50	1	679
experimental	unfamiliar	e8	16	full_50	1	829
experimental	unfamiliar	e8	17	full_50	1	846
experimental	unfamiliar	e8	18	full_50	0	746
experimental	unfamiliar	e8	19	full_50	1	813
experimental	unfamiliar	e8	20	full_50	1	729
experimental	unfamiliar	e8	21	full_50	1	662
experimental	unfamiliar	e8	22	full_50	1	1197
experimental	unfamiliar	e8	23	full_50	1	629
experimental	unfamiliar	e8	24	full_50	0	946
experimental	unfamiliar	e8	25	full_50	1	795
experimental	unfamiliar	e8	26	full_50	1	779
experimental	unfamiliar	e8	27	full_50	1	812
experimental	unfamiliar	e8	28	full_50	1	779
experimental	unfamiliar	e8	29	full_50	1	812
experimental	unfamiliar	e8	30	full_50	0	1146
experimental	unfamiliar	e8	31	full_50	1	730
experimental	unfamiliar	e8	32	full_50	1	829
experimental	unfamiliar	e8	33	full_50	1	629
experimental	unfamiliar	e8	34	full_50	1	713
experimental	unfamiliar	e8	35	full_50	0	879
experimental	unfamiliar	e8	36	full_50	1	812
experimental	unfamiliar	e8	37	full_50	0	828
experimental	unfamiliar	e8	39	full_50	1	963
experimental	unfamiliar	e8	40	full_50	1	762
experimental	familiar	e9	2	blur_50	0	1130
experimental	familiar	e9	3	blur_50	1	796
experimental	familiar	e9	4	blur_50	1	810
experimental	familiar	e9	5	blur_50	1	979
experimental	familiar	e9	6	blur_50	1	862
experimental	familiar	e9	7	blur_50	1	645
experimental	familiar	e9	8	blur_50	0	996
experimental	familiar	e9	9	blur_50	1	946
experimental	familiar	e9	10	blur_50	1	1046
experimental	familiar	e9	11	blur_50	0	1546
experimental	familiar	e9	12	blur_50	1	846
experimental	familiar	e9	13	blur_50	1	1346
experimental	familiar	e9	14	blur_50	1	1113
experimental	familiar	e9	15	blur_50	1	779
experimental	familiar	e9	16	blur_50	1	512
experimental	familiar	e9	17	blur_50	1	662
experimental	familiar	e9	18	blur_50	1	696
experimental	familiar	e9	19	blur_50	1	879
experimental	familiar	e9	20	blur_50	0	1180
experimental	familiar	e9	21	blur_50	1	762
experimental	familiar	e9	22	blur_50	1	679
experimental	familiar	e9	23	blur_50	0	1630
experimental	familiar	e9	24	blur_50	0	912
experimental	familiar	e9	25	blur_50	1	679
experimental	familiar	e9	26	blur_50	0	862
experimental	familiar	e9	27	blur_50	0	562
experimental	familiar	e9	28	blur_50	1	1029
experimental	familiar	e9	29	blur_50	1	512
experimental	familiar	e9	30	blur_50	1	1163
experimental	familiar	e9	31	blur_50	1	978
experimental	familiar	e9	32	blur_50	0	1046
experimental	familiar	e9	33	blur_50	0	612
experimental	familiar	e9	34	blur_50	1	1063
experimental	familiar	e9	35	blur_50	1	813
experimental	familiar	e9	36	blur_50	0	646
experimental	familiar	e9	37	blur_50	0	746
experimental	familiar	e9	38	blur_50	1	562
experimental	familiar	e9	39	blur_50	1	779
experimental	familiar	e9	40	blur_50	0	529
experimental	familiar	e9	81	full_20	1	812
experimental	familiar	e9	83	full_20	0	1030
experimental	familiar	e9	84	full_20	0	1162
experimental	familiar	e9	86	full_20	1	679
experimental	familiar	e9	87	full_20	1	963
experimental	familiar	e9	88	full_20	0	913
experimental	familiar	e9	90	full_20	1	1096
experimental	familiar	e9	91	full_20	0	612
experimental	familiar	e9	92	full_20	0	763
experimental	familiar	e9	93	full_20	0	1196
experimental	familiar	e9	94	full_20	0	845
experimental	familiar	e9	95	full_20	1	979
experimental	familiar	e9	96	full_20	1	896
experimental	familiar	e9	97	full_20	1	1013
experimental	familiar	e9	98	full_20	1	1012
experimental	familiar	e9	99	full_20	0	1112
experimental	familiar	e9	100	full_20	1	862
experimental	familiar	e9	101	full_20	0	679
experimental	familiar	e9	102	full_20	1	1029
experimental	familiar	e9	103	full_20	0	1146
experimental	familiar	e9	104	full_20	1	1046
experimental	familiar	e9	105	full_20	0	896
experimental	familiar	e9	106	full_20	0	846
experimental	familiar	e9	107	full_20	1	678
experimental	familiar	e9	108	full_20	1	846
experimental	familiar	e9	109	full_20	0	663
experimental	familiar	e9	110	full_20	0	679
experimental	familiar	e9	111	full_20	0	545
experimental	familiar	e9	112	full_20	1	863
experimental	familiar	e9	113	full_20	1	796
experimental	familiar	e9	114	full_20	0	1079
experimental	familiar	e9	115	full_20	1	846
experimental	familiar	e9	116	full_20	0	863
experimental	familiar	e9	117	full_20	1	1146
experimental	familiar	e9	118	full_20	0	762
experimental	familiar	e9	119	full_20	0	729
experimental	familiar	e9	120	full_20	1	812
experimental	familiar	e9	42	full_50	1	929
experimental	familiar	e9	43	full_50	1	829
experimental	familiar	e9	44	full_50	1	696
experimental	familiar	e9	45	full_50	1	762
experimental	familiar	e9	46	full_50	1	729
experimental	familiar	e9	47	full_50	1	495
experimental	familiar	e9	48	full_50	1	629
experimental	familiar	e9	49	full_50	1	712
experimental	familiar	e9	50	full_50	1	1012
experimental	familiar	e9	51	full_50	1	612
experimental	familiar	e9	52	full_50	1	595
experimental	familiar	e9	53	full_50	1	494
experimental	familiar	e9	54	full_50	1	545
experimental	familiar	e9	55	full_50	1	679
experimental	familiar	e9	56	full_50	1	729
experimental	familiar	e9	57	full_50	1	913
experimental	familiar	e9	58	full_50	1	612
experimental	familiar	e9	59	full_50	1	546
experimental	familiar	e9	60	full_50	1	646
experimental	familiar	e9	61	full_50	1	929
experimental	familiar	e9	62	full_50	1	462
experimental	familiar	e9	63	full_50	1	529
experimental	familiar	e9	64	full_50	1	595
experimental	familiar	e9	65	full_50	0	612
experimental	familiar	e9	66	full_50	1	479
experimental	familiar	e9	67	full_50	0	546
experimental	familiar	e9	68	full_50	1	1063
experimental	familiar	e9	69	full_50	0	1112
experimental	familiar	e9	70	full_50	1	579
experimental	familiar	e9	71	full_50	1	545
experimental	familiar	e9	72	full_50	1	562
experimental	familiar	e9	73	full_50	1	529
experimental	familiar	e9	74	full_50	1	796
experimental	familiar	e9	76	full_50	1	762
experimental	familiar	e9	77	full_50	1	645
experimental	familiar	e9	78	full_50	1	629
experimental	familiar	e9	79	full_50	1	595
experimental	familiar	e9	80	full_50	1	746
experimental	unfamiliar	e9	2	blur_50	1	979
experimental	unfamiliar	e9	4	blur_50	1	795
experimental	unfamiliar	e9	5	blur_50	0	663
experimental	unfamiliar	e9	6	blur_50	0	813
experimental	unfamiliar	e9	7	blur_50	1	696
experimental	unfamiliar	e9	8	blur_50	0	729
experimental	unfamiliar	e9	9	blur_50	0	612
experimental	unfamiliar	e9	10	blur_50	1	696
experimental	unfamiliar	e9	11	blur_50	1	712
experimental	unfamiliar	e9	12	blur_50	0	395
experimental	unfamiliar	e9	13	blur_50	0	563
experimental	unfamiliar	e9	14	blur_50	0	712
experimental	unfamiliar	e9	15	blur_50	1	629
experimental	unfamiliar	e9	16	blur_50	0	830
experimental	unfamiliar	e9	17	blur_50	0	710
experimental	unfamiliar	e9	18	blur_50	1	729
experimental	unfamiliar	e9	19	blur_50	1	979
experimental	unfamiliar	e9	20	blur_50	0	830
experimental	unfamiliar	e9	21	blur_50	1	896
experimental	unfamiliar	e9	22	blur_50	1	545
experimental	unfamiliar	e9	23	blur_50	0	729
experimental	unfamiliar	e9	24	blur_50	0	445
experimental	unfamiliar	e9	25	blur_50	0	596
experimental	unfamiliar	e9	26	blur_50	1	612
experimental	unfamiliar	e9	27	blur_50	0	796
experimental	unfamiliar	e9	28	blur_50	1	663
experimental	unfamiliar	e9	29	blur_50	0	662
experimental	unfamiliar	e9	30	blur_50	1	646
experimental	unfamiliar	e9	31	blur_50	0	779
experimental	unfamiliar	e9	32	blur_50	1	612
experimental	unfamiliar	e9	33	blur_50	0	629
experimental	unfamiliar	e9	34	blur_50	0	612
experimental	unfamiliar	e9	35	blur_50	1	629
experimental	unfamiliar	e9	36	blur_50	1	479
experimental	unfamiliar	e9	37	blur_50	0	696
experimental	unfamiliar	e9	38	blur_50	0	879
experimental	unfamiliar	e9	39	blur_50	1	612
experimental	unfamiliar	e9	40	blur_50	1	629
experimental	unfamiliar	e9	81	full_20	1	679
experimental	unfamiliar	e9	82	full_20	1	930
experimental	unfamiliar	e9	83	full_20	1	862
experimental	unfamiliar	e9	84	full_20	1	696
experimental	unfamiliar	e9	85	full_20	1	763
experimental	unfamiliar	e9	86	full_20	1	863
experimental	unfamiliar	e9	87	full_20	1	913
experimental	unfamiliar	e9	88	full_20	0	862
experimental	unfamiliar	e9	89	full_20	1	879
experimental	unfamiliar	e9	90	full_20	1	746
experimental	unfamiliar	e9	91	full_20	0	1030
experimental	unfamiliar	e9	92	full_20	1	729
experimental	unfamiliar	e9	93	full_20	0	629
experimental	unfamiliar	e9	94	full_20	0	662
experimental	unfamiliar	e9	95	full_20	1	913
[truncated: 3,478 more rows]

## Sheet: familiarityIndex_noOutliers
Average of accuracy			familiarity
group	condition	subject	familiar	unfamiliar
experimental	blur_50	1	0.972973	0.763158	accuracy_index
experimental	blur_50	2	0.717949	0.5	0.178947
experimental	blur_50	3	0.897436	0.605263	0.194432
experimental	blur_50	4	0.846154	0.74359	0.0645161
experimental	blur_50	5	0.868421	0.5	0.269231
experimental	blur_50	6	1	0.702703	0.174603
experimental	blur_50	7	0.973684	0.605263	0.233333
experimental	blur_50	8	0.769231	0.692308	0.0526316
experimental	blur_50	9	0.666667	0.473684	0.169231
experimental	blur_50	10	0.972973	0.783784	0.107692
experimental	blur_50	11	0.973684	0.710526	0.15625
experimental	blur_50	12	1	0.789474	0.117647
experimental	full_20	1	0.710526	0.868421	-0.1
experimental	full_20	2	0.552632	0.666667	-0.0935252
experimental	full_20	3	0.512821	0.5	0.0126582
experimental	full_20	4	0.710526	0.763158	-0.0357143
experimental	full_20	5	0.552632	0.552632	0
experimental	full_20	6	0.657895	0.868421	-0.137931
experimental	full_20	7	0.74359	0.5	0.195876
experimental	full_20	8	0.621622	0.589744	0.0263158
experimental	full_20	9	0.486486	0.666667	-0.15625
experimental	full_20	10	0.512821	0.641026	-0.111111
experimental	full_20	11	0.567568	0.552632	0.0133333
experimental	full_20	12	0.769231	0.605263	0.119293
experimental	full_50	1	1	0.864865	0.0724638
experimental	full_50	2	0.972973	0.846154	0.0697143
experimental	full_50	3	0.974359	0.864865	0.0595328
experimental	full_50	4	1	0.820513	0.0985915
experimental	full_50	5	1	0.794872	0.114286
experimental	full_50	6	1	0.923077	0.04
experimental	full_50	7	0.973684	0.837838	0.0749902
experimental	full_50	8	0.923077	0.842105	0.0458716
experimental	full_50	9	0.921053	0.769231	0.0898204
experimental	full_50	10	1	0.947368	0.027027
experimental	full_50	11	0.972973	0.948718	0.0126217
experimental	full_50	12	0.972973	0.974359	-0.000711744
control	blur_50	1	0.684211	0.820513	-0.090583
control	blur_50	2	0.641026	0.692308	-0.0384615
control	blur_50	3	0.756757	0.736842	0.0133333
control	blur_50	4	0.864865	0.684211	0.116621
control	blur_50	5	0.789474	0.512821	0.212435
control	blur_50	6	0.736842	0.641026	0.0695397
control	blur_50	7	0.921053	0.810811	0.063655
control	blur_50	8	0.810811	0.486486	0.25
control	blur_50	9	0.763158	0.621622	0.102209
control	blur_50	10	0.871795	0.72973	0.0887062
control	blur_50	11	0.837838	0.763158	0.0466459
control	blur_50	12	0.783784	0.868421	-0.0512269
control	full_20	1	0.763158	0.794872	-0.0203551
control	full_20	2	0.72973	0.794872	-0.0427273
control	full_20	3	0.692308	0.74359	-0.0357143
control	full_20	4	0.736842	0.894737	-0.0967742
control	full_20	5	0.777778	0.567568	0.15625
control	full_20	6	0.684211	0.717949	-0.0240616
control	full_20	7	0.842105	0.736842	0.0666667
control	full_20	8	0.794872	0.605263	0.135422
control	full_20	9	0.868421	0.842105	0.0153846
control	full_20	10	0.736842	0.815789	-0.0508475
control	full_20	11	0.710526	0.894737	-0.114754
control	full_20	12	0.921053	0.842105	0.0447761
control	full_50	1	0.973684	0.923077	0.0266809
control	full_50	2	0.837838	0.868421	-0.0179241
control	full_50	3	0.974359	0.894737	0.0425993
control	full_50	4	0.948718	0.916667	0.0171821
control	full_50	5	0.891892	0.717949	0.10805
control	full_50	6	0.894737	0.894737	0
control	full_50	7	0.974359	0.894737	0.0425993
control	full_50	8	0.783784	0.842105	-0.0358705
control	full_50	9	0.918919	0.918919	0
control	full_50	10	0.947368	0.864865	0.0455259
control	full_50	11	0.973684	1	-0.0133333
control	full_50	12	0.918919	1	-0.0422535
					#DIV/0!
